# Supplementary material for: Variant-specific inflation factors for assessing population stratification at the phenotypic variance level
Source: Nat Commun. 2021 Jun 9;12:3506. doi: 10.1038/s41467-021-23655-2 (PMC8190158; doi:10.1038/s41467-021-23655-2)
Supplement: Supplementary file 4 — Supplementary Software 1 [file 41467_2021_23655_MOESM4_ESM.zip]

Archive with 10 entries (9 files):
- Supplementary_software/
- __MACOSX/._Supplementary_software
- Supplementary_software/Phenotypes.RData
- __MACOSX/Supplementary_software/._Phenotypes.RData
- Supplementary_software/variant_specific_inflation_functions.R
- __MACOSX/Supplementary_software/._variant_specific_inflation_functions.R
- Supplementary_software/variant_infl_tutorial.pdf
- __MACOSX/Supplementary_software/._variant_infl_tutorial.pdf
- Supplementary_software/Genotypes.gds
- __MACOSX/Supplementary_software/._Genotypes.gds
