# Supplementary material for: Variant-specific inflation factors for assessing population stratification at the phenotypic variance level
Source: Nat Commun. 2021 Jun 9;12:3506. doi: 10.1038/s41467-021-23655-2 (PMC8190158; doi:10.1038/s41467-021-23655-2)
Supplement: Supplementary file 6 — Source Data [file 41467_2021_23655_MOESM6_ESM.zip]

Archive with 10 entries (10 files):
- Figure_1.xls
- __MACOSX/._Figure_1.xls
- Figure_2.txt
- __MACOSX/._Figure_2.txt
- Figure_3.txt
- __MACOSX/._Figure_3.txt
- Figure_4.xls
- __MACOSX/._Figure_4.xls
- Figure_5.xls
- __MACOSX/._Figure_5.xls
