# Supplementary material for: Variant-specific inflation factors for assessing population stratification at the phenotypic variance level
Source: Nat Commun. 2021 Jun 9;12:3506. doi: 10.1038/s41467-021-23655-2 (PMC8190158; doi:10.1038/s41467-021-23655-2)
Supplement: Supplementary file 6 — Source Data [file 41467_2021_23655_MOESM6_ESM.zip › Figure_1.xls]

## Sheet: res_long
n1	n2	maf_1	maf_2	resid_var1	resid_var2	gen_var	pc_affect_var	VS_IF	Type	Model	Inflation	Simulation_setting
1000	5000	0.5	0.01	1	2	1	TRUE	0.977848	Different residual variances, different MAF, PC affects genetic variance	Stratified variance	0.945147	Resid var 1 < resid var 2, MAF 1 > MAF 2
1000	5000	0.5	0.01	1	2	1	FALSE	0.763763	Different residual variances, different MAF, no PC effect on genetic variance	Stratified variance	1.00333	Resid var 1 < resid var 2, MAF 1 > MAF 2
1000	5000	0.5	0.01	1	2	2	TRUE	0.977848	Different residual variances, different MAF, PC affects genetic variance	Stratified variance	0.945151	Resid var 1 < resid var 2, MAF 1 > MAF 2
1000	5000	0.5	0.01	1	2	2	FALSE	0.763763	Different residual variances, different MAF, no PC effect on genetic variance	Stratified variance	1.00333	Resid var 1 < resid var 2, MAF 1 > MAF 2
1000	5000	0.5	0.01	2	1	1	TRUE	1.21813	Different residual variances, different MAF, PC affects genetic variance	Stratified variance	0.964988	Resid var 1 > resid var 2, MAF 1 > MAF 2
1000	1000	0.01	0.05	1	1	2	TRUE	0.672858	Equal residual variances, different MAF, PC affects genetic variance	Stratified variance	0.981201	Resid var 1 = resid var 2, MAF 1 < MAF 2
1000	5000	0.5	0.01	2	1	1	FALSE	1.30752	Different residual variances, different MAF, no PC effect on genetic variance	Stratified variance	1.00217	Resid var 1 > resid var 2, MAF 1 > MAF 2
1000	5000	0.5	0.01	2	1	2	TRUE	1.21813	Different residual variances, different MAF, PC affects genetic variance	Stratified variance	0.964834	Resid var 1 > resid var 2, MAF 1 > MAF 2
1000	5000	0.5	0.01	2	1	2	FALSE	1.30752	Different residual variances, different MAF, no PC effect on genetic variance	Stratified variance	1.00217	Resid var 1 > resid var 2, MAF 1 > MAF 2
1000	5000	0.5	0.01	2	2	1	TRUE	1.08386	Equal residual variances, different MAF, PC affects genetic variance	Stratified variance	0.974543	Resid var 1 = resid var 2, MAF 1 > MAF 2
1000	5000	0.5	0.01	2	2	1	FALSE	0.999384	Equal residual variances, different MAF, no PC affect on genetic variance	Stratified variance	1.00269	Resid var 1 = resid var 2, MAF 1 > MAF 2
1000	1000	0.01	0.05	1	1	2	FALSE	0.999651	Equal residual variances, different MAF, no PC affect on genetic variance	Stratified variance	0.984606	Resid var 1 = resid var 2, MAF 1 < MAF 2
1000	5000	0.5	0.01	2	2	2	TRUE	1.08386	Equal residual variances, different MAF, PC affects genetic variance	Stratified variance	0.974886	Resid var 1 = resid var 2, MAF 1 > MAF 2
1000	5000	0.5	0.01	2	2	2	FALSE	0.999384	Equal residual variances, different MAF, no PC affect on genetic variance	Stratified variance	1.00269	Resid var 1 = resid var 2, MAF 1 > MAF 2
1000	1000	0.01	0.05	1	2	1	TRUE	0.78228	Different residual variances, different MAF, PC affects genetic variance	Stratified variance	0.994651	Resid var 1 < resid var 2, MAF 1 < MAF 2
1000	5000	0.5	0.05	1	1	1	TRUE	1.0518	Equal residual variances, different MAF, PC affects genetic variance	Stratified variance	1.02471	Resid var 1 = resid var 2, MAF 1 > MAF 2
1000	5000	0.5	0.05	1	1	1	FALSE	0.999756	Equal residual variances, different MAF, no PC affect on genetic variance	Stratified variance	0.995042	Resid var 1 = resid var 2, MAF 1 > MAF 2
1000	1000	0.01	0.05	1	2	1	FALSE	1.13077	Different residual variances, different MAF, no PC effect on genetic variance	Stratified variance	0.996718	Resid var 1 < resid var 2, MAF 1 < MAF 2
1000	5000	0.5	0.05	1	1	2	TRUE	1.0518	Equal residual variances, different MAF, PC affects genetic variance	Stratified variance	1.0246	Resid var 1 = resid var 2, MAF 1 > MAF 2
1000	5000	0.5	0.05	1	1	2	FALSE	0.999756	Equal residual variances, different MAF, no PC affect on genetic variance	Stratified variance	0.995042	Resid var 1 = resid var 2, MAF 1 > MAF 2
1000	5000	0.5	0.05	1	2	1	TRUE	0.988619	Different residual variances, different MAF, PC affects genetic variance	Stratified variance	1.01594	Resid var 1 < resid var 2, MAF 1 > MAF 2
1000	5000	0.5	0.05	1	2	1	FALSE	0.877605	Different residual variances, different MAF, no PC effect on genetic variance	Stratified variance	0.981696	Resid var 1 < resid var 2, MAF 1 > MAF 2
1000	5000	0.5	0.05	1	2	2	TRUE	0.988619	Different residual variances, different MAF, PC affects genetic variance	Stratified variance	1.01594	Resid var 1 < resid var 2, MAF 1 > MAF 2
1000	5000	0.5	0.05	1	2	2	FALSE	0.877605	Different residual variances, different MAF, no PC effect on genetic variance	Stratified variance	0.981696	Resid var 1 < resid var 2, MAF 1 > MAF 2
1000	5000	0.5	0.05	2	1	1	TRUE	1.11316	Different residual variances, different MAF, PC affects genetic variance	Stratified variance	1.02463	Resid var 1 > resid var 2, MAF 1 > MAF 2
1000	5000	0.5	0.05	2	1	1	FALSE	1.15945	Different residual variances, different MAF, no PC effect on genetic variance	Stratified variance	1.01542	Resid var 1 > resid var 2, MAF 1 > MAF 2
1000	5000	0.5	0.05	2	1	2	TRUE	1.11316	Different residual variances, different MAF, PC affects genetic variance	Stratified variance	1.02464	Resid var 1 > resid var 2, MAF 1 > MAF 2
1000	5000	0.5	0.05	2	1	2	FALSE	1.15945	Different residual variances, different MAF, no PC effect on genetic variance	Stratified variance	1.01542	Resid var 1 > resid var 2, MAF 1 > MAF 2
1000	5000	0.5	0.05	2	2	1	TRUE	1.04356	Equal residual variances, different MAF, PC affects genetic variance	Stratified variance	1.00479	Resid var 1 = resid var 2, MAF 1 > MAF 2
1000	5000	0.5	0.05	2	2	1	FALSE	0.99974	Equal residual variances, different MAF, no PC affect on genetic variance	Stratified variance	0.994392	Resid var 1 = resid var 2, MAF 1 > MAF 2
1000	5000	0.5	0.05	2	2	2	TRUE	1.04356	Equal residual variances, different MAF, PC affects genetic variance	Stratified variance	1.00479	Resid var 1 = resid var 2, MAF 1 > MAF 2
1000	5000	0.5	0.05	2	2	2	FALSE	0.99974	Equal residual variances, different MAF, no PC affect on genetic variance	Stratified variance	0.994392	Resid var 1 = resid var 2, MAF 1 > MAF 2
1000	1000	0.01	0.05	1	2	2	TRUE	0.78228	Different residual variances, different MAF, PC affects genetic variance	Stratified variance	0.994903	Resid var 1 < resid var 2, MAF 1 < MAF 2
1000	1000	0.01	0.05	1	2	2	FALSE	1.13077	Different residual variances, different MAF, no PC effect on genetic variance	Stratified variance	0.996718	Resid var 1 < resid var 2, MAF 1 < MAF 2
1000	5000	0.5	0.5	1	1	1	TRUE	0.999992	Equal MAF	Stratified variance	1.02666	Resid var 1 = resid var 2, MAF 1 = MAF 2
1000	5000	0.5	0.5	1	1	1	FALSE	1	Equal MAF	Stratified variance	1.00425	Resid var 1 = resid var 2, MAF 1 = MAF 2
1000	5000	0.5	0.5	1	1	2	TRUE	0.999992	Equal MAF	Stratified variance	1.02667	Resid var 1 = resid var 2, MAF 1 = MAF 2
1000	5000	0.5	0.5	1	1	2	FALSE	1	Equal MAF	Stratified variance	1.00425	Resid var 1 = resid var 2, MAF 1 = MAF 2
1000	5000	0.5	0.5	1	2	1	TRUE	1	Equal MAF	Stratified variance	1.05287	Resid var 1 < resid var 2, MAF 1 = MAF 2
1000	1000	0.01	0.05	2	1	1	TRUE	0.636196	Different residual variances, different MAF, PC affects genetic variance	Stratified variance	0.98077	Resid var 1 > resid var 2, MAF 1 < MAF 2
1000	5000	0.5	0.5	1	2	1	FALSE	1.00002	Equal MAF	Stratified variance	1.02461	Resid var 1 < resid var 2, MAF 1 = MAF 2
1000	5000	0.5	0.5	1	2	2	TRUE	1	Equal MAF	Stratified variance	1.05292	Resid var 1 < resid var 2, MAF 1 = MAF 2
1000	5000	0.5	0.5	1	2	2	FALSE	1.00002	Equal MAF	Stratified variance	1.02461	Resid var 1 < resid var 2, MAF 1 = MAF 2
1000	5000	0.5	0.5	2	1	1	TRUE	0.999982	Equal MAF	Stratified variance	1.0207	Resid var 1 > resid var 2, MAF 1 = MAF 2
1000	5000	0.5	0.5	2	1	1	FALSE	0.999975	Equal MAF	Stratified variance	1.0129	Resid var 1 > resid var 2, MAF 1 = MAF 2
1000	1000	0.01	0.05	2	1	1	FALSE	0.868639	Different residual variances, different MAF, no PC effect on genetic variance	Stratified variance	0.980307	Resid var 1 > resid var 2, MAF 1 < MAF 2
1000	5000	0.5	0.5	2	1	2	TRUE	0.999982	Equal MAF	Stratified variance	1.0207	Resid var 1 > resid var 2, MAF 1 = MAF 2
1000	5000	0.5	0.5	2	1	2	FALSE	0.999975	Equal MAF	Stratified variance	1.0129	Resid var 1 > resid var 2, MAF 1 = MAF 2
1000	5000	0.5	0.5	2	2	1	TRUE	0.999993	Equal MAF	Stratified variance	0.988258	Resid var 1 = resid var 2, MAF 1 = MAF 2
1000	5000	0.5	0.5	2	2	1	FALSE	1	Equal MAF	Stratified variance	1.01086	Resid var 1 = resid var 2, MAF 1 = MAF 2
1000	5000	0.5	0.5	2	2	2	TRUE	0.999993	Equal MAF	Stratified variance	1.05104	Resid var 1 = resid var 2, MAF 1 = MAF 2
1000	5000	0.5	0.5	2	2	2	FALSE	1	Equal MAF	Stratified variance	1.01086	Resid var 1 = resid var 2, MAF 1 = MAF 2
1000	1000	0.01	0.05	2	1	2	TRUE	0.636196	Different residual variances, different MAF, PC affects genetic variance	Stratified variance	0.980723	Resid var 1 > resid var 2, MAF 1 < MAF 2
1000	1000	0.01	0.05	2	1	2	FALSE	0.868639	Different residual variances, different MAF, no PC effect on genetic variance	Stratified variance	0.980307	Resid var 1 > resid var 2, MAF 1 < MAF 2
5000	1000	0.01	0.01	1	1	1	TRUE	0.999948	Equal MAF	Stratified variance	0.978886	Resid var 1 = resid var 2, MAF 1 = MAF 2
5000	1000	0.01	0.01	1	1	1	FALSE	1.00002	Equal MAF	Stratified variance	0.951208	Resid var 1 = resid var 2, MAF 1 = MAF 2
5000	1000	0.01	0.01	1	1	2	TRUE	0.999948	Equal MAF	Stratified variance	0.978885	Resid var 1 = resid var 2, MAF 1 = MAF 2
5000	1000	0.01	0.01	1	1	2	FALSE	1.00002	Equal MAF	Stratified variance	0.951208	Resid var 1 = resid var 2, MAF 1 = MAF 2
5000	1000	0.01	0.01	1	2	1	TRUE	1.00004	Equal MAF	Stratified variance	0.96868	Resid var 1 < resid var 2, MAF 1 = MAF 2
5000	1000	0.01	0.01	1	2	1	FALSE	1.00004	Equal MAF	Stratified variance	0.944154	Resid var 1 < resid var 2, MAF 1 = MAF 2
5000	1000	0.01	0.01	1	2	2	TRUE	1.00004	Equal MAF	Stratified variance	0.968731	Resid var 1 < resid var 2, MAF 1 = MAF 2
5000	1000	0.01	0.01	1	2	2	FALSE	1.00004	Equal MAF	Stratified variance	0.944154	Resid var 1 < resid var 2, MAF 1 = MAF 2
5000	1000	0.01	0.01	2	1	1	TRUE	0.999864	Equal MAF	Stratified variance	0.97822	Resid var 1 > resid var 2, MAF 1 = MAF 2
5000	1000	0.01	0.01	2	1	1	FALSE	0.999931	Equal MAF	Stratified variance	0.94004	Resid var 1 > resid var 2, MAF 1 = MAF 2
5000	1000	0.01	0.01	2	1	2	TRUE	0.999864	Equal MAF	Stratified variance	0.978008	Resid var 1 > resid var 2, MAF 1 = MAF 2
5000	1000	0.01	0.01	2	1	2	FALSE	0.999931	Equal MAF	Stratified variance	0.94004	Resid var 1 > resid var 2, MAF 1 = MAF 2
5000	1000	0.01	0.01	2	2	1	TRUE	0.999978	Equal MAF	Stratified variance	0.989046	Resid var 1 = resid var 2, MAF 1 = MAF 2
1000	1000	0.01	0.05	2	2	1	TRUE	0.738405	Equal residual variances, different MAF, PC affects genetic variance	Stratified variance	0.985533	Resid var 1 = resid var 2, MAF 1 < MAF 2
5000	1000	0.01	0.01	2	2	1	FALSE	1.00002	Equal MAF	Stratified variance	0.927912	Resid var 1 = resid var 2, MAF 1 = MAF 2
5000	1000	0.01	0.01	2	2	2	TRUE	0.999978	Equal MAF	Stratified variance	0.989009	Resid var 1 = resid var 2, MAF 1 = MAF 2
5000	1000	0.01	0.01	2	2	2	FALSE	1.00002	Equal MAF	Stratified variance	0.927912	Resid var 1 = resid var 2, MAF 1 = MAF 2
1000	1000	0.01	0.05	2	2	1	FALSE	0.999622	Equal residual variances, different MAF, no PC affect on genetic variance	Stratified variance	0.974241	Resid var 1 = resid var 2, MAF 1 < MAF 2
5000	1000	0.01	0.05	1	1	1	TRUE	0.903265	Equal residual variances, different MAF, PC affects genetic variance	Stratified variance	0.973727	Resid var 1 = resid var 2, MAF 1 < MAF 2
1000	1000	0.01	0.05	2	2	2	TRUE	0.738689	Equal residual variances, different MAF, PC affects genetic variance	Stratified variance	1.00302	Resid var 1 = resid var 2, MAF 1 < MAF 2
5000	1000	0.01	0.05	1	1	1	FALSE	0.999526	Equal residual variances, different MAF, no PC affect on genetic variance	Stratified variance	0.993312	Resid var 1 = resid var 2, MAF 1 < MAF 2
5000	1000	0.01	0.05	1	1	2	TRUE	0.903265	Equal residual variances, different MAF, PC affects genetic variance	Stratified variance	0.973618	Resid var 1 = resid var 2, MAF 1 < MAF 2
5000	1000	0.01	0.05	1	1	2	FALSE	0.999526	Equal residual variances, different MAF, no PC affect on genetic variance	Stratified variance	0.993312	Resid var 1 = resid var 2, MAF 1 < MAF 2
5000	1000	0.01	0.05	1	2	1	TRUE	1.02296	Different residual variances, different MAF, PC affects genetic variance	Stratified variance	0.982237	Resid var 1 < resid var 2, MAF 1 < MAF 2
5000	1000	0.01	0.05	1	2	1	FALSE	1.14856	Different residual variances, different MAF, no PC effect on genetic variance	Stratified variance	0.968109	Resid var 1 < resid var 2, MAF 1 < MAF 2
1000	1000	0.01	0.05	2	2	2	FALSE	0.999622	Equal residual variances, different MAF, no PC affect on genetic variance	Stratified variance	0.974241	Resid var 1 = resid var 2, MAF 1 < MAF 2
5000	1000	0.01	0.05	1	2	2	TRUE	1.02296	Different residual variances, different MAF, PC affects genetic variance	Stratified variance	0.982125	Resid var 1 < resid var 2, MAF 1 < MAF 2
5000	1000	0.01	0.05	1	2	2	FALSE	1.14856	Different residual variances, different MAF, no PC effect on genetic variance	Stratified variance	0.968109	Resid var 1 < resid var 2, MAF 1 < MAF 2
5000	1000	0.01	0.05	2	1	1	TRUE	0.833873	Different residual variances, different MAF, PC affects genetic variance	Stratified variance	0.961984	Resid var 1 > resid var 2, MAF 1 < MAF 2
5000	1000	0.01	0.05	2	1	1	FALSE	0.885566	Different residual variances, different MAF, no PC effect on genetic variance	Stratified variance	0.973706	Resid var 1 > resid var 2, MAF 1 < MAF 2
5000	1000	0.01	0.05	2	1	2	TRUE	0.833873	Different residual variances, different MAF, PC affects genetic variance	Stratified variance	0.962074	Resid var 1 > resid var 2, MAF 1 < MAF 2
5000	1000	0.01	0.05	2	1	2	FALSE	0.885566	Different residual variances, different MAF, no PC effect on genetic variance	Stratified variance	0.973706	Resid var 1 > resid var 2, MAF 1 < MAF 2
5000	1000	0.01	0.05	2	2	1	TRUE	0.929569	Equal residual variances, different MAF, PC affects genetic variance	Stratified variance	0.979325	Resid var 1 = resid var 2, MAF 1 < MAF 2
5000	1000	0.01	0.05	2	2	1	FALSE	0.999617	Equal residual variances, different MAF, no PC affect on genetic variance	Stratified variance	0.977281	Resid var 1 = resid var 2, MAF 1 < MAF 2
5000	1000	0.01	0.05	2	2	2	TRUE	0.929569	Equal residual variances, different MAF, PC affects genetic variance	Stratified variance	0.979329	Resid var 1 = resid var 2, MAF 1 < MAF 2
5000	1000	0.01	0.05	2	2	2	FALSE	0.999617	Equal residual variances, different MAF, no PC affect on genetic variance	Stratified variance	0.977281	Resid var 1 = resid var 2, MAF 1 < MAF 2
5000	1000	0.01	0.5	1	1	1	TRUE	0.799848	Equal residual variances, different MAF, PC affects genetic variance	Stratified variance	1.01005	Resid var 1 = resid var 2, MAF 1 < MAF 2
5000	1000	0.01	0.5	1	1	1	FALSE	0.998887	Equal residual variances, different MAF, no PC affect on genetic variance	Stratified variance	0.975659	Resid var 1 = resid var 2, MAF 1 < MAF 2
5000	1000	0.01	0.5	1	1	2	TRUE	0.799848	Equal residual variances, different MAF, PC affects genetic variance	Stratified variance	1.01005	Resid var 1 = resid var 2, MAF 1 < MAF 2
5000	1000	0.01	0.5	1	1	2	FALSE	0.998887	Equal residual variances, different MAF, no PC affect on genetic variance	Stratified variance	0.975659	Resid var 1 = resid var 2, MAF 1 < MAF 2
5000	1000	0.01	0.5	1	2	1	TRUE	1.04726	Different residual variances, different MAF, PC affects genetic variance	Stratified variance	1.00815	Resid var 1 < resid var 2, MAF 1 < MAF 2
5000	1000	0.01	0.5	1	2	1	FALSE	1.30709	Different residual variances, different MAF, no PC effect on genetic variance	Stratified variance	0.976379	Resid var 1 < resid var 2, MAF 1 < MAF 2
5000	1000	0.01	0.5	1	2	2	TRUE	1.04726	Different residual variances, different MAF, PC affects genetic variance	Stratified variance	1.00815	Resid var 1 < resid var 2, MAF 1 < MAF 2
5000	1000	0.01	0.5	1	2	2	FALSE	1.30709	Different residual variances, different MAF, no PC effect on genetic variance	Stratified variance	0.976379	Resid var 1 < resid var 2, MAF 1 < MAF 2
5000	1000	0.01	0.5	2	1	1	TRUE	0.656551	Different residual variances, different MAF, PC affects genetic variance	Stratified variance	1.01484	Resid var 1 > resid var 2, MAF 1 < MAF 2
5000	1000	0.01	0.5	2	1	1	FALSE	0.763388	Different residual variances, different MAF, no PC effect on genetic variance	Stratified variance	0.987316	Resid var 1 > resid var 2, MAF 1 < MAF 2
5000	1000	0.01	0.5	2	1	2	TRUE	0.656551	Different residual variances, different MAF, PC affects genetic variance	Stratified variance	1.01478	Resid var 1 > resid var 2, MAF 1 < MAF 2
5000	1000	0.01	0.5	2	1	2	FALSE	0.763388	Different residual variances, different MAF, no PC effect on genetic variance	Stratified variance	0.987316	Resid var 1 > resid var 2, MAF 1 < MAF 2
5000	1000	0.01	0.5	2	2	1	TRUE	0.85424	Equal residual variances, different MAF, PC affects genetic variance	Stratified variance	1.00337	Resid var 1 = resid var 2, MAF 1 < MAF 2
5000	1000	0.01	0.5	2	2	1	FALSE	0.999075	Equal residual variances, different MAF, no PC affect on genetic variance	Stratified variance	0.983494	Resid var 1 = resid var 2, MAF 1 < MAF 2
5000	1000	0.01	0.5	2	2	2	TRUE	0.85424	Equal residual variances, different MAF, PC affects genetic variance	Stratified variance	1.00345	Resid var 1 = resid var 2, MAF 1 < MAF 2
5000	1000	0.01	0.5	2	2	2	FALSE	0.999075	Equal residual variances, different MAF, no PC affect on genetic variance	Stratified variance	0.983494	Resid var 1 = resid var 2, MAF 1 < MAF 2
5000	1000	0.05	0.01	1	1	1	TRUE	1.03784	Equal residual variances, different MAF, PC affects genetic variance	Stratified variance	1.0344	Resid var 1 = resid var 2, MAF 1 > MAF 2
5000	1000	0.05	0.01	1	1	1	FALSE	1.00016	Equal residual variances, different MAF, no PC affect on genetic variance	Stratified variance	0.99262	Resid var 1 = resid var 2, MAF 1 > MAF 2
5000	1000	0.05	0.01	1	1	2	TRUE	1.03784	Equal residual variances, different MAF, PC affects genetic variance	Stratified variance	1.0344	Resid var 1 = resid var 2, MAF 1 > MAF 2
5000	1000	0.05	0.01	1	1	2	FALSE	1.00016	Equal residual variances, different MAF, no PC affect on genetic variance	Stratified variance	0.99262	Resid var 1 = resid var 2, MAF 1 > MAF 2
5000	1000	0.05	0.01	1	2	1	TRUE	0.990961	Different residual variances, different MAF, PC affects genetic variance	Stratified variance	1.03849	Resid var 1 < resid var 2, MAF 1 > MAF 2
5000	1000	0.05	0.01	1	2	1	FALSE	0.941741	Different residual variances, different MAF, no PC effect on genetic variance	Stratified variance	0.985443	Resid var 1 < resid var 2, MAF 1 > MAF 2
5000	1000	0.05	0.01	1	2	2	TRUE	0.990961	Different residual variances, different MAF, PC affects genetic variance	Stratified variance	1.03861	Resid var 1 < resid var 2, MAF 1 > MAF 2
5000	1000	0.05	0.01	1	2	2	FALSE	0.941741	Different residual variances, different MAF, no PC effect on genetic variance	Stratified variance	0.985443	Resid var 1 < resid var 2, MAF 1 > MAF 2
5000	1000	0.05	0.01	2	1	1	TRUE	1.06501	Different residual variances, different MAF, PC affects genetic variance	Stratified variance	1.00962	Resid var 1 > resid var 2, MAF 1 > MAF 2
5000	1000	0.05	0.01	2	1	1	FALSE	1.04479	Different residual variances, different MAF, no PC effect on genetic variance	Stratified variance	0.987609	Resid var 1 > resid var 2, MAF 1 > MAF 2
5000	1000	0.05	0.01	2	1	2	TRUE	1.06501	Different residual variances, different MAF, PC affects genetic variance	Stratified variance	1.00952	Resid var 1 > resid var 2, MAF 1 > MAF 2
5000	1000	0.05	0.01	2	1	2	FALSE	1.04479	Different residual variances, different MAF, no PC effect on genetic variance	Stratified variance	0.987609	Resid var 1 > resid var 2, MAF 1 > MAF 2
5000	1000	0.05	0.01	2	2	1	TRUE	1.02755	Equal residual variances, different MAF, PC affects genetic variance	Stratified variance	1.01313	Resid var 1 = resid var 2, MAF 1 > MAF 2
5000	1000	0.05	0.01	2	2	1	FALSE	1.00012	Equal residual variances, different MAF, no PC affect on genetic variance	Stratified variance	0.97342	Resid var 1 = resid var 2, MAF 1 > MAF 2
5000	1000	0.05	0.01	2	2	2	TRUE	1.02755	Equal residual variances, different MAF, PC affects genetic variance	Stratified variance	1.01319	Resid var 1 = resid var 2, MAF 1 > MAF 2
5000	1000	0.05	0.01	2	2	2	FALSE	1.00012	Equal residual variances, different MAF, no PC affect on genetic variance	Stratified variance	0.97342	Resid var 1 = resid var 2, MAF 1 > MAF 2
5000	1000	0.05	0.05	1	1	1	TRUE	0.999998	Equal MAF	Stratified variance	1.0327	Resid var 1 = resid var 2, MAF 1 = MAF 2
5000	1000	0.05	0.05	1	1	1	FALSE	1.00001	Equal MAF	Stratified variance	1.00409	Resid var 1 = resid var 2, MAF 1 = MAF 2
5000	1000	0.05	0.05	1	1	2	TRUE	0.999998	Equal MAF	Stratified variance	1.0327	Resid var 1 = resid var 2, MAF 1 = MAF 2
5000	1000	0.05	0.05	1	1	2	FALSE	1.00001	Equal MAF	Stratified variance	1.00409	Resid var 1 = resid var 2, MAF 1 = MAF 2
5000	1000	0.05	0.05	1	2	1	TRUE	1.00001	Equal MAF	Stratified variance	1.03848	Resid var 1 < resid var 2, MAF 1 = MAF 2
5000	1000	0.05	0.05	1	2	1	FALSE	1	Equal MAF	Stratified variance	0.992425	Resid var 1 < resid var 2, MAF 1 = MAF 2
5000	1000	0.05	0.05	1	2	2	TRUE	1.00001	Equal MAF	Stratified variance	1.03839	Resid var 1 < resid var 2, MAF 1 = MAF 2
5000	1000	0.05	0.05	1	2	2	FALSE	1	Equal MAF	Stratified variance	0.992425	Resid var 1 < resid var 2, MAF 1 = MAF 2
5000	1000	0.05	0.05	2	1	1	TRUE	0.999986	Equal MAF	Stratified variance	1.0238	Resid var 1 > resid var 2, MAF 1 = MAF 2
5000	1000	0.05	0.05	2	1	1	FALSE	0.999993	Equal MAF	Stratified variance	1.00093	Resid var 1 > resid var 2, MAF 1 = MAF 2
5000	1000	0.05	0.05	2	1	2	TRUE	0.999986	Equal MAF	Stratified variance	1.02375	Resid var 1 > resid var 2, MAF 1 = MAF 2
5000	1000	0.05	0.05	2	1	2	FALSE	0.999993	Equal MAF	Stratified variance	1.00093	Resid var 1 > resid var 2, MAF 1 = MAF 2
5000	1000	0.05	0.05	2	2	1	TRUE	1	Equal MAF	Stratified variance	1.03471	Resid var 1 = resid var 2, MAF 1 = MAF 2
5000	1000	0.05	0.05	2	2	1	FALSE	1.00001	Equal MAF	Stratified variance	0.973963	Resid var 1 = resid var 2, MAF 1 = MAF 2
5000	1000	0.05	0.05	2	2	2	TRUE	1	Equal MAF	Stratified variance	1.03474	Resid var 1 = resid var 2, MAF 1 = MAF 2
5000	1000	0.05	0.05	2	2	2	FALSE	1.00001	Equal MAF	Stratified variance	0.973963	Resid var 1 = resid var 2, MAF 1 = MAF 2
5000	1000	0.05	0.5	1	1	1	TRUE	0.896373	Equal residual variances, different MAF, PC affects genetic variance	Stratified variance	1.0262	Resid var 1 = resid var 2, MAF 1 < MAF 2
5000	1000	0.05	0.5	1	1	1	FALSE	0.999503	Equal residual variances, different MAF, no PC affect on genetic variance	Stratified variance	0.999266	Resid var 1 = resid var 2, MAF 1 < MAF 2
5000	1000	0.05	0.5	1	1	2	TRUE	0.896373	Equal residual variances, different MAF, PC affects genetic variance	Stratified variance	1.02621	Resid var 1 = resid var 2, MAF 1 < MAF 2
5000	1000	0.05	0.5	1	1	2	FALSE	0.999503	Equal residual variances, different MAF, no PC affect on genetic variance	Stratified variance	0.999266	Resid var 1 = resid var 2, MAF 1 < MAF 2
5000	1000	0.05	0.5	1	2	1	TRUE	1.0246	Different residual variances, different MAF, PC affects genetic variance	Stratified variance	1.01223	Resid var 1 < resid var 2, MAF 1 < MAF 2
5000	1000	0.05	0.5	1	2	1	FALSE	1.15924	Different residual variances, different MAF, no PC effect on genetic variance	Stratified variance	0.997325	Resid var 1 < resid var 2, MAF 1 < MAF 2
5000	1000	0.05	0.5	1	2	2	TRUE	1.0246	Different residual variances, different MAF, PC affects genetic variance	Stratified variance	1.012	Resid var 1 < resid var 2, MAF 1 < MAF 2
5000	1000	0.05	0.5	1	2	2	FALSE	1.15924	Different residual variances, different MAF, no PC effect on genetic variance	Stratified variance	0.997325	Resid var 1 < resid var 2, MAF 1 < MAF 2
5000	1000	0.05	0.5	2	1	1	TRUE	0.822085	Different residual variances, different MAF, PC affects genetic variance	Stratified variance	1.02039	Resid var 1 > resid var 2, MAF 1 < MAF 2
5000	1000	0.05	0.5	2	1	1	FALSE	0.877436	Different residual variances, different MAF, no PC effect on genetic variance	Stratified variance	0.978298	Resid var 1 > resid var 2, MAF 1 < MAF 2
5000	1000	0.05	0.5	2	1	2	TRUE	0.822085	Different residual variances, different MAF, PC affects genetic variance	Stratified variance	1.02046	Resid var 1 > resid var 2, MAF 1 < MAF 2
5000	1000	0.05	0.5	2	1	2	FALSE	0.877436	Different residual variances, different MAF, no PC effect on genetic variance	Stratified variance	0.978298	Resid var 1 > resid var 2, MAF 1 < MAF 2
5000	1000	0.05	0.5	2	2	1	TRUE	0.924547	Equal residual variances, different MAF, PC affects genetic variance	Stratified variance	1.01906	Resid var 1 = resid var 2, MAF 1 < MAF 2
5000	1000	0.05	0.5	2	2	1	FALSE	0.999602	Equal residual variances, different MAF, no PC affect on genetic variance	Stratified variance	0.985567	Resid var 1 = resid var 2, MAF 1 < MAF 2
5000	1000	0.05	0.5	2	2	2	TRUE	0.924547	Equal residual variances, different MAF, PC affects genetic variance	Stratified variance	1.01919	Resid var 1 = resid var 2, MAF 1 < MAF 2
5000	1000	0.05	0.5	2	2	2	FALSE	0.999602	Equal residual variances, different MAF, no PC affect on genetic variance	Stratified variance	0.985567	Resid var 1 = resid var 2, MAF 1 < MAF 2
5000	1000	0.5	0.01	1	1	1	TRUE	1.04746	Equal residual variances, different MAF, PC affects genetic variance	Stratified variance	1.02041	Resid var 1 = resid var 2, MAF 1 > MAF 2
5000	1000	0.5	0.01	1	1	1	FALSE	1.00019	Equal residual variances, different MAF, no PC affect on genetic variance	Stratified variance	1.00499	Resid var 1 = resid var 2, MAF 1 > MAF 2
5000	1000	0.5	0.01	1	1	2	TRUE	1.04746	Equal residual variances, different MAF, PC affects genetic variance	Stratified variance	1.02041	Resid var 1 = resid var 2, MAF 1 > MAF 2
5000	1000	0.5	0.01	1	1	2	FALSE	1.00019	Equal residual variances, different MAF, no PC affect on genetic variance	Stratified variance	1.00499	Resid var 1 = resid var 2, MAF 1 > MAF 2
5000	1000	0.5	0.01	1	2	1	TRUE	0.988647	Different residual variances, different MAF, PC affects genetic variance	Stratified variance	1.02491	Resid var 1 < resid var 2, MAF 1 > MAF 2
5000	1000	0.5	0.01	1	2	1	FALSE	0.926915	Different residual variances, different MAF, no PC effect on genetic variance	Stratified variance	1.00502	Resid var 1 < resid var 2, MAF 1 > MAF 2
5000	1000	0.5	0.01	1	2	2	TRUE	0.988647	Different residual variances, different MAF, PC affects genetic variance	Stratified variance	1.02497	Resid var 1 < resid var 2, MAF 1 > MAF 2
5000	1000	0.5	0.01	1	2	2	FALSE	0.926915	Different residual variances, different MAF, no PC effect on genetic variance	Stratified variance	1.00502	Resid var 1 < resid var 2, MAF 1 > MAF 2
5000	1000	0.5	0.01	2	1	1	TRUE	1.08154	Different residual variances, different MAF, PC affects genetic variance	Stratified variance	1.01152	Resid var 1 > resid var 2, MAF 1 > MAF 2
5000	1000	0.5	0.01	2	1	1	FALSE	1.05617	Different residual variances, different MAF, no PC effect on genetic variance	Stratified variance	1.01226	Resid var 1 > resid var 2, MAF 1 > MAF 2
5000	1000	0.5	0.01	2	1	2	TRUE	1.08154	Different residual variances, different MAF, PC affects genetic variance	Stratified variance	1.01152	Resid var 1 > resid var 2, MAF 1 > MAF 2
5000	1000	0.5	0.01	2	1	2	FALSE	1.05617	Different residual variances, different MAF, no PC effect on genetic variance	Stratified variance	1.01226	Resid var 1 > resid var 2, MAF 1 > MAF 2
5000	1000	0.5	0.01	2	2	1	TRUE	1.03455	Equal residual variances, different MAF, PC affects genetic variance	Stratified variance	1.01824	Resid var 1 = resid var 2, MAF 1 > MAF 2
5000	1000	0.5	0.01	2	2	1	FALSE	1.00014	Equal residual variances, different MAF, no PC affect on genetic variance	Stratified variance	1.00578	Resid var 1 = resid var 2, MAF 1 > MAF 2
5000	1000	0.5	0.01	2	2	2	TRUE	1.03455	Equal residual variances, different MAF, PC affects genetic variance	Stratified variance	1.01825	Resid var 1 = resid var 2, MAF 1 > MAF 2
5000	1000	0.5	0.01	2	2	2	FALSE	1.00014	Equal residual variances, different MAF, no PC affect on genetic variance	Stratified variance	1.00578	Resid var 1 = resid var 2, MAF 1 > MAF 2
1000	1000	0.01	0.5	1	1	1	TRUE	0.539445	Equal residual variances, different MAF, PC affects genetic variance	Stratified variance	1.00482	Resid var 1 = resid var 2, MAF 1 < MAF 2
1000	1000	0.01	0.5	1	1	1	FALSE	0.999464	Equal residual variances, different MAF, no PC affect on genetic variance	Stratified variance	1.00857	Resid var 1 = resid var 2, MAF 1 < MAF 2
5000	1000	0.5	0.05	1	1	1	TRUE	1.03887	Equal residual variances, different MAF, PC affects genetic variance	Stratified variance	1.02279	Resid var 1 = resid var 2, MAF 1 > MAF 2
5000	1000	0.5	0.05	1	1	1	FALSE	1.00015	Equal residual variances, different MAF, no PC affect on genetic variance	Stratified variance	1.03566	Resid var 1 = resid var 2, MAF 1 > MAF 2
5000	1000	0.5	0.05	1	1	2	TRUE	1.03887	Equal residual variances, different MAF, PC affects genetic variance	Stratified variance	1.02279	Resid var 1 = resid var 2, MAF 1 > MAF 2
5000	1000	0.5	0.05	1	1	2	FALSE	1.00015	Equal residual variances, different MAF, no PC affect on genetic variance	Stratified variance	1.03566	Resid var 1 = resid var 2, MAF 1 > MAF 2
5000	1000	0.5	0.05	1	2	1	TRUE	0.990705	Different residual variances, different MAF, PC affects genetic variance	Stratified variance	1.02149	Resid var 1 < resid var 2, MAF 1 > MAF 2
5000	1000	0.5	0.05	1	2	1	FALSE	0.940138	Different residual variances, different MAF, no PC effect on genetic variance	Stratified variance	1.03389	Resid var 1 < resid var 2, MAF 1 > MAF 2
5000	1000	0.5	0.05	1	2	2	TRUE	0.990705	Different residual variances, different MAF, PC affects genetic variance	Stratified variance	1.0215	Resid var 1 < resid var 2, MAF 1 > MAF 2
5000	1000	0.5	0.05	1	2	2	FALSE	0.940138	Different residual variances, different MAF, no PC effect on genetic variance	Stratified variance	1.03389	Resid var 1 < resid var 2, MAF 1 > MAF 2
5000	1000	0.5	0.05	2	1	1	TRUE	1.06679	Different residual variances, different MAF, PC affects genetic variance	Stratified variance	1.0498	Resid var 1 > resid var 2, MAF 1 > MAF 2
1000	1000	0.01	0.5	1	1	2	TRUE	0.539445	Equal residual variances, different MAF, PC affects genetic variance	Stratified variance	1.0048	Resid var 1 = resid var 2, MAF 1 < MAF 2
5000	1000	0.5	0.05	2	1	1	FALSE	1.04601	Different residual variances, different MAF, no PC effect on genetic variance	Stratified variance	1.0318	Resid var 1 > resid var 2, MAF 1 > MAF 2
5000	1000	0.5	0.05	2	1	2	TRUE	1.06679	Different residual variances, different MAF, PC affects genetic variance	Stratified variance	1.04976	Resid var 1 > resid var 2, MAF 1 > MAF 2
5000	1000	0.5	0.05	2	1	2	FALSE	1.04601	Different residual variances, different MAF, no PC effect on genetic variance	Stratified variance	1.0318	Resid var 1 > resid var 2, MAF 1 > MAF 2
5000	1000	0.5	0.05	2	2	1	TRUE	1.0283	Equal residual variances, different MAF, PC affects genetic variance	Stratified variance	1.0492	Resid var 1 = resid var 2, MAF 1 > MAF 2
5000	1000	0.5	0.05	2	2	1	FALSE	1.00012	Equal residual variances, different MAF, no PC affect on genetic variance	Stratified variance	1.01752	Resid var 1 = resid var 2, MAF 1 > MAF 2
1000	1000	0.01	0.5	1	1	2	FALSE	0.999464	Equal residual variances, different MAF, no PC affect on genetic variance	Stratified variance	1.00857	Resid var 1 = resid var 2, MAF 1 < MAF 2
5000	1000	0.5	0.05	2	2	2	TRUE	1.0283	Equal residual variances, different MAF, PC affects genetic variance	Stratified variance	1.04916	Resid var 1 = resid var 2, MAF 1 > MAF 2
5000	1000	0.5	0.05	2	2	2	FALSE	1.00012	Equal residual variances, different MAF, no PC affect on genetic variance	Stratified variance	1.01752	Resid var 1 = resid var 2, MAF 1 > MAF 2
1000	1000	0.01	0.5	1	2	1	TRUE	0.693289	Different residual variances, different MAF, PC affects genetic variance	Stratified variance	0.987297	Resid var 1 < resid var 2, MAF 1 < MAF 2
5000	1000	0.5	0.5	1	1	1	TRUE	1.00002	Equal MAF	Stratified variance	1.02247	Resid var 1 = resid var 2, MAF 1 = MAF 2
5000	1000	0.5	0.5	1	1	1	FALSE	1	Equal MAF	Stratified variance	1.00246	Resid var 1 = resid var 2, MAF 1 = MAF 2
5000	1000	0.5	0.5	1	1	2	TRUE	1.00002	Equal MAF	Stratified variance	1.02247	Resid var 1 = resid var 2, MAF 1 = MAF 2
5000	1000	0.5	0.5	1	1	2	FALSE	1	Equal MAF	Stratified variance	1.00246	Resid var 1 = resid var 2, MAF 1 = MAF 2
5000	1000	0.5	0.5	1	2	1	TRUE	0.999996	Equal MAF	Stratified variance	1.04117	Resid var 1 < resid var 2, MAF 1 = MAF 2
5000	1000	0.5	0.5	1	2	1	FALSE	0.999975	Equal MAF	Stratified variance	1.00323	Resid var 1 < resid var 2, MAF 1 = MAF 2
5000	1000	0.5	0.5	1	2	2	TRUE	0.999996	Equal MAF	Stratified variance	1.0409	Resid var 1 < resid var 2, MAF 1 = MAF 2
5000	1000	0.5	0.5	1	2	2	FALSE	0.999975	Equal MAF	Stratified variance	1.00323	Resid var 1 < resid var 2, MAF 1 = MAF 2
5000	1000	0.5	0.5	2	1	1	TRUE	1.00003	Equal MAF	Stratified variance	1.03008	Resid var 1 > resid var 2, MAF 1 = MAF 2
5000	1000	0.5	0.5	2	1	1	FALSE	1.00002	Equal MAF	Stratified variance	1.02247	Resid var 1 > resid var 2, MAF 1 = MAF 2
5000	1000	0.5	0.5	2	1	2	TRUE	1.00003	Equal MAF	Stratified variance	1.03011	Resid var 1 > resid var 2, MAF 1 = MAF 2
5000	1000	0.5	0.5	2	1	2	FALSE	1.00002	Equal MAF	Stratified variance	1.02247	Resid var 1 > resid var 2, MAF 1 = MAF 2
5000	1000	0.5	0.5	2	2	1	TRUE	1.00001	Equal MAF	Stratified variance	1.03459	Resid var 1 = resid var 2, MAF 1 = MAF 2
5000	1000	0.5	0.5	2	2	1	FALSE	1	Equal MAF	Stratified variance	1.00813	Resid var 1 = resid var 2, MAF 1 = MAF 2
5000	1000	0.5	0.5	2	2	2	TRUE	1.00001	Equal MAF	Stratified variance	1.03451	Resid var 1 = resid var 2, MAF 1 = MAF 2
5000	1000	0.5	0.5	2	2	2	FALSE	1	Equal MAF	Stratified variance	1.00813	Resid var 1 = resid var 2, MAF 1 = MAF 2
1000	1000	0.01	0.5	1	2	2	TRUE	0.693289	Different residual variances, different MAF, PC affects genetic variance	Stratified variance	0.987415	Resid var 1 < resid var 2, MAF 1 < MAF 2
5000	5000	0.01	0.01	1	1	1	TRUE	0.999941	Equal MAF	Stratified variance	0.995963	Resid var 1 = resid var 2, MAF 1 = MAF 2
5000	5000	0.01	0.01	1	1	1	FALSE	0.999996	Equal MAF	Stratified variance	1.04502	Resid var 1 = resid var 2, MAF 1 = MAF 2
5000	5000	0.01	0.01	1	1	2	TRUE	0.999941	Equal MAF	Stratified variance	0.995436	Resid var 1 = resid var 2, MAF 1 = MAF 2
5000	5000	0.01	0.01	1	1	2	FALSE	0.999996	Equal MAF	Stratified variance	1.04502	Resid var 1 = resid var 2, MAF 1 = MAF 2
5000	5000	0.01	0.01	1	2	1	TRUE	1.00003	Equal MAF	Stratified variance	1.01575	Resid var 1 < resid var 2, MAF 1 = MAF 2
1000	1000	0.01	0.5	2	1	1	TRUE	0.487972	Different residual variances, different MAF, PC affects genetic variance	Stratified variance	1.00652	Resid var 1 > resid var 2, MAF 1 < MAF 2
5000	5000	0.01	0.01	1	2	1	FALSE	0.99985	Equal MAF	Stratified variance	1.02964	Resid var 1 < resid var 2, MAF 1 = MAF 2
5000	5000	0.01	0.01	1	2	2	TRUE	1.00003	Equal MAF	Stratified variance	1.01573	Resid var 1 < resid var 2, MAF 1 = MAF 2
5000	5000	0.01	0.01	1	2	2	FALSE	0.99985	Equal MAF	Stratified variance	1.02964	Resid var 1 < resid var 2, MAF 1 = MAF 2
5000	5000	0.01	0.01	2	1	1	TRUE	0.999898	Equal MAF	Stratified variance	0.996885	Resid var 1 > resid var 2, MAF 1 = MAF 2
5000	5000	0.01	0.01	2	1	1	FALSE	1.00005	Equal MAF	Stratified variance	1.02902	Resid var 1 > resid var 2, MAF 1 = MAF 2
1000	1000	0.01	0.5	2	1	1	FALSE	0.814915	Different residual variances, different MAF, no PC effect on genetic variance	Stratified variance	1.00825	Resid var 1 > resid var 2, MAF 1 < MAF 2
5000	5000	0.01	0.01	2	1	2	TRUE	0.999898	Equal MAF	Stratified variance	0.996738	Resid var 1 > resid var 2, MAF 1 = MAF 2
5000	5000	0.01	0.01	2	1	2	FALSE	1.00005	Equal MAF	Stratified variance	1.02902	Resid var 1 > resid var 2, MAF 1 = MAF 2
5000	5000	0.01	0.01	2	2	1	TRUE	1	Equal MAF	Stratified variance	1.01253	Resid var 1 = resid var 2, MAF 1 = MAF 2
5000	5000	0.01	0.01	2	2	1	FALSE	0.999999	Equal MAF	Stratified variance	1.04122	Resid var 1 = resid var 2, MAF 1 = MAF 2
5000	5000	0.01	0.01	2	2	2	TRUE	0.999864	Equal MAF	Stratified variance	1.06951	Resid var 1 = resid var 2, MAF 1 = MAF 2
5000	5000	0.01	0.01	2	2	2	FALSE	0.999999	Equal MAF	Stratified variance	1.04122	Resid var 1 = resid var 2, MAF 1 = MAF 2
1000	1000	0.01	0.5	2	1	2	TRUE	0.487972	Different residual variances, different MAF, PC affects genetic variance	Stratified variance	1.0066	Resid var 1 > resid var 2, MAF 1 < MAF 2
1000	1000	0.01	0.5	2	1	2	FALSE	0.814915	Different residual variances, different MAF, no PC effect on genetic variance	Stratified variance	1.00825	Resid var 1 > resid var 2, MAF 1 < MAF 2
5000	5000	0.01	0.05	1	1	1	TRUE	0.672519	Equal residual variances, different MAF, PC affects genetic variance	Stratified variance	0.980072	Resid var 1 = resid var 2, MAF 1 < MAF 2
5000	5000	0.01	0.05	1	1	1	FALSE	0.999973	Equal residual variances, different MAF, no PC affect on genetic variance	Stratified variance	1.03593	Resid var 1 = resid var 2, MAF 1 < MAF 2
5000	5000	0.01	0.05	1	1	2	TRUE	0.672519	Equal residual variances, different MAF, PC affects genetic variance	Stratified variance	0.980049	Resid var 1 = resid var 2, MAF 1 < MAF 2
5000	5000	0.01	0.05	1	1	2	FALSE	0.999973	Equal residual variances, different MAF, no PC affect on genetic variance	Stratified variance	1.03593	Resid var 1 = resid var 2, MAF 1 < MAF 2
5000	5000	0.01	0.05	1	2	1	TRUE	0.781654	Different residual variances, different MAF, PC affects genetic variance	Stratified variance	0.984122	Resid var 1 < resid var 2, MAF 1 < MAF 2
5000	5000	0.01	0.05	1	2	1	FALSE	1.13088	Different residual variances, different MAF, no PC effect on genetic variance	Stratified variance	1.05019	Resid var 1 < resid var 2, MAF 1 < MAF 2
5000	5000	0.01	0.05	1	2	2	TRUE	0.781654	Different residual variances, different MAF, PC affects genetic variance	Stratified variance	0.984131	Resid var 1 < resid var 2, MAF 1 < MAF 2
5000	5000	0.01	0.05	1	2	2	FALSE	1.13088	Different residual variances, different MAF, no PC effect on genetic variance	Stratified variance	1.05019	Resid var 1 < resid var 2, MAF 1 < MAF 2
5000	5000	0.01	0.05	2	1	1	TRUE	0.636124	Different residual variances, different MAF, PC affects genetic variance	Stratified variance	0.990718	Resid var 1 > resid var 2, MAF 1 < MAF 2
5000	5000	0.01	0.05	2	1	1	FALSE	0.869032	Different residual variances, different MAF, no PC effect on genetic variance	Stratified variance	1.04482	Resid var 1 > resid var 2, MAF 1 < MAF 2
5000	5000	0.01	0.05	2	1	2	TRUE	0.636124	Different residual variances, different MAF, PC affects genetic variance	Stratified variance	0.990688	Resid var 1 > resid var 2, MAF 1 < MAF 2
5000	5000	0.01	0.05	2	1	2	FALSE	0.869032	Different residual variances, different MAF, no PC effect on genetic variance	Stratified variance	1.04482	Resid var 1 > resid var 2, MAF 1 < MAF 2
5000	5000	0.01	0.05	2	2	1	TRUE	0.737999	Equal residual variances, different MAF, PC affects genetic variance	Stratified variance	0.985479	Resid var 1 = resid var 2, MAF 1 < MAF 2
1000	1000	0.01	0.5	2	2	1	TRUE	0.631588	Equal residual variances, different MAF, PC affects genetic variance	Stratified variance	0.985786	Resid var 1 = resid var 2, MAF 1 < MAF 2
5000	5000	0.01	0.05	2	2	1	FALSE	0.999959	Equal residual variances, different MAF, no PC affect on genetic variance	Stratified variance	1.0442	Resid var 1 = resid var 2, MAF 1 < MAF 2
5000	5000	0.01	0.05	2	2	2	TRUE	0.737999	Equal residual variances, different MAF, PC affects genetic variance	Stratified variance	0.98548	Resid var 1 = resid var 2, MAF 1 < MAF 2
5000	5000	0.01	0.05	2	2	2	FALSE	0.999959	Equal residual variances, different MAF, no PC affect on genetic variance	Stratified variance	1.0442	Resid var 1 = resid var 2, MAF 1 < MAF 2
1000	1000	0.01	0.5	2	2	1	FALSE	0.999419	Equal residual variances, different MAF, no PC affect on genetic variance	Stratified variance	1.02183	Resid var 1 = resid var 2, MAF 1 < MAF 2
5000	5000	0.01	0.5	1	1	1	TRUE	0.538128	Equal residual variances, different MAF, PC affects genetic variance	Stratified variance	0.994303	Resid var 1 = resid var 2, MAF 1 < MAF 2
1000	1000	0.01	0.5	2	2	2	TRUE	0.631588	Equal residual variances, different MAF, PC affects genetic variance	Stratified variance	0.985808	Resid var 1 = resid var 2, MAF 1 < MAF 2
5000	5000	0.01	0.5	1	1	1	FALSE	0.999951	Equal residual variances, different MAF, no PC affect on genetic variance	Stratified variance	1.00439	Resid var 1 = resid var 2, MAF 1 < MAF 2
5000	5000	0.01	0.5	1	1	2	TRUE	0.538128	Equal residual variances, different MAF, PC affects genetic variance	Stratified variance	0.994206	Resid var 1 = resid var 2, MAF 1 < MAF 2
5000	5000	0.01	0.5	1	1	2	FALSE	0.999951	Equal residual variances, different MAF, no PC affect on genetic variance	Stratified variance	1.00439	Resid var 1 = resid var 2, MAF 1 < MAF 2
5000	5000	0.01	0.5	1	2	1	TRUE	0.692012	Different residual variances, different MAF, PC affects genetic variance	Stratified variance	0.983337	Resid var 1 < resid var 2, MAF 1 < MAF 2
5000	5000	0.01	0.5	1	2	1	FALSE	1.18463	Different residual variances, different MAF, no PC effect on genetic variance	Stratified variance	0.991367	Resid var 1 < resid var 2, MAF 1 < MAF 2
1000	1000	0.01	0.5	2	2	2	FALSE	0.999419	Equal residual variances, different MAF, no PC affect on genetic variance	Stratified variance	1.02183	Resid var 1 = resid var 2, MAF 1 < MAF 2
5000	5000	0.01	0.5	1	2	2	TRUE	0.692012	Different residual variances, different MAF, PC affects genetic variance	Stratified variance	0.983397	Resid var 1 < resid var 2, MAF 1 < MAF 2
5000	5000	0.01	0.5	1	2	2	FALSE	1.18463	Different residual variances, different MAF, no PC effect on genetic variance	Stratified variance	0.991367	Resid var 1 < resid var 2, MAF 1 < MAF 2
5000	5000	0.01	0.5	2	1	1	TRUE	0.486823	Different residual variances, different MAF, PC affects genetic variance	Stratified variance	0.993965	Resid var 1 > resid var 2, MAF 1 < MAF 2
5000	5000	0.01	0.5	2	1	1	FALSE	0.815252	Different residual variances, different MAF, no PC effect on genetic variance	Stratified variance	0.986988	Resid var 1 > resid var 2, MAF 1 < MAF 2
5000	5000	0.01	0.5	2	1	2	TRUE	0.486823	Different residual variances, different MAF, PC affects genetic variance	Stratified variance	0.993948	Resid var 1 > resid var 2, MAF 1 < MAF 2
5000	5000	0.01	0.5	2	1	2	FALSE	0.815252	Different residual variances, different MAF, no PC effect on genetic variance	Stratified variance	0.986988	Resid var 1 > resid var 2, MAF 1 < MAF 2
5000	5000	0.01	0.5	2	2	1	TRUE	0.630454	Equal residual variances, different MAF, PC affects genetic variance	Stratified variance	0.980095	Resid var 1 = resid var 2, MAF 1 < MAF 2
5000	5000	0.01	0.5	2	2	1	FALSE	0.99993	Equal residual variances, different MAF, no PC affect on genetic variance	Stratified variance	0.983185	Resid var 1 = resid var 2, MAF 1 < MAF 2
5000	5000	0.01	0.5	2	2	2	TRUE	0.630454	Equal residual variances, different MAF, PC affects genetic variance	Stratified variance	0.980112	Resid var 1 = resid var 2, MAF 1 < MAF 2
5000	5000	0.01	0.5	2	2	2	FALSE	0.99993	Equal residual variances, different MAF, no PC affect on genetic variance	Stratified variance	0.983185	Resid var 1 = resid var 2, MAF 1 < MAF 2
5000	5000	0.05	0.01	1	1	1	TRUE	1.32756	Equal residual variances, different MAF, PC affects genetic variance	Stratified variance	1.01785	Resid var 1 = resid var 2, MAF 1 > MAF 2
5000	5000	0.05	0.01	1	1	1	FALSE	0.999982	Equal residual variances, different MAF, no PC affect on genetic variance	Stratified variance	1.00588	Resid var 1 = resid var 2, MAF 1 > MAF 2
5000	5000	0.05	0.01	1	1	2	TRUE	1.32756	Equal residual variances, different MAF, PC affects genetic variance	Stratified variance	1.01747	Resid var 1 = resid var 2, MAF 1 > MAF 2
5000	5000	0.05	0.01	1	1	2	FALSE	0.999982	Equal residual variances, different MAF, no PC affect on genetic variance	Stratified variance	1.00588	Resid var 1 = resid var 2, MAF 1 > MAF 2
5000	5000	0.05	0.01	1	2	1	TRUE	1.21841	Different residual variances, different MAF, PC affects genetic variance	Stratified variance	1.02496	Resid var 1 < resid var 2, MAF 1 > MAF 2
5000	5000	0.05	0.01	1	2	1	FALSE	0.868955	Different residual variances, different MAF, no PC effect on genetic variance	Stratified variance	0.993019	Resid var 1 < resid var 2, MAF 1 > MAF 2
5000	5000	0.05	0.01	1	2	2	TRUE	1.21841	Different residual variances, different MAF, PC affects genetic variance	Stratified variance	1.02486	Resid var 1 < resid var 2, MAF 1 > MAF 2
5000	5000	0.05	0.01	1	2	2	FALSE	0.868955	Different residual variances, different MAF, no PC effect on genetic variance	Stratified variance	0.993019	Resid var 1 < resid var 2, MAF 1 > MAF 2
5000	5000	0.05	0.01	2	1	1	TRUE	1.36395	Different residual variances, different MAF, PC affects genetic variance	Stratified variance	1.01171	Resid var 1 > resid var 2, MAF 1 > MAF 2
5000	5000	0.05	0.01	2	1	1	FALSE	1.13101	Different residual variances, different MAF, no PC effect on genetic variance	Stratified variance	1.01535	Resid var 1 > resid var 2, MAF 1 > MAF 2
5000	5000	0.05	0.01	2	1	2	TRUE	1.36395	Different residual variances, different MAF, PC affects genetic variance	Stratified variance	1.01168	Resid var 1 > resid var 2, MAF 1 > MAF 2
5000	5000	0.05	0.01	2	1	2	FALSE	1.13101	Different residual variances, different MAF, no PC effect on genetic variance	Stratified variance	1.01535	Resid var 1 > resid var 2, MAF 1 > MAF 2
5000	5000	0.05	0.01	2	2	1	TRUE	1.26208	Equal residual variances, different MAF, PC affects genetic variance	Stratified variance	1.01803	Resid var 1 = resid var 2, MAF 1 > MAF 2
5000	5000	0.05	0.01	2	2	1	FALSE	0.999999	Equal residual variances, different MAF, no PC affect on genetic variance	Stratified variance	1.01836	Resid var 1 = resid var 2, MAF 1 > MAF 2
5000	5000	0.05	0.01	2	2	2	TRUE	1.26208	Equal residual variances, different MAF, PC affects genetic variance	Stratified variance	1.01852	Resid var 1 = resid var 2, MAF 1 > MAF 2
5000	5000	0.05	0.01	2	2	2	FALSE	0.999999	Equal residual variances, different MAF, no PC affect on genetic variance	Stratified variance	1.01836	Resid var 1 = resid var 2, MAF 1 > MAF 2
5000	5000	0.05	0.05	1	1	1	TRUE	0.999832	Equal MAF	Stratified variance	0.99456	Resid var 1 = resid var 2, MAF 1 = MAF 2
5000	5000	0.05	0.05	1	1	1	FALSE	0.999997	Equal MAF	Stratified variance	1.00075	Resid var 1 = resid var 2, MAF 1 = MAF 2
5000	5000	0.05	0.05	1	1	2	TRUE	1.00015	Equal MAF	Stratified variance	1.00613	Resid var 1 = resid var 2, MAF 1 = MAF 2
5000	5000	0.05	0.05	1	1	2	FALSE	0.999997	Equal MAF	Stratified variance	1.00075	Resid var 1 = resid var 2, MAF 1 = MAF 2
5000	5000	0.05	0.05	1	2	1	TRUE	1.00011	Equal MAF	Stratified variance	1.00817	Resid var 1 < resid var 2, MAF 1 = MAF 2
5000	5000	0.05	0.05	1	2	1	FALSE	0.999905	Equal MAF	Stratified variance	0.998415	Resid var 1 < resid var 2, MAF 1 = MAF 2
5000	5000	0.05	0.05	1	2	2	TRUE	1.00011	Equal MAF	Stratified variance	1.00827	Resid var 1 < resid var 2, MAF 1 = MAF 2
5000	5000	0.05	0.05	1	2	2	FALSE	0.999905	Equal MAF	Stratified variance	0.998415	Resid var 1 < resid var 2, MAF 1 = MAF 2
5000	5000	0.05	0.05	2	1	1	TRUE	1.00017	Equal MAF	Stratified variance	1.00327	Resid var 1 > resid var 2, MAF 1 = MAF 2
5000	5000	0.05	0.05	2	1	1	FALSE	1.00007	Equal MAF	Stratified variance	0.985179	Resid var 1 > resid var 2, MAF 1 = MAF 2
5000	5000	0.05	0.05	2	1	2	TRUE	1.00017	Equal MAF	Stratified variance	1.00325	Resid var 1 > resid var 2, MAF 1 = MAF 2
5000	5000	0.05	0.05	2	1	2	FALSE	1.00007	Equal MAF	Stratified variance	0.985179	Resid var 1 > resid var 2, MAF 1 = MAF 2
5000	5000	0.05	0.05	2	2	1	TRUE	1.00013	Equal MAF	Stratified variance	1.01467	Resid var 1 = resid var 2, MAF 1 = MAF 2
5000	5000	0.05	0.05	2	2	1	FALSE	0.999999	Equal MAF	Stratified variance	1.01198	Resid var 1 = resid var 2, MAF 1 = MAF 2
5000	5000	0.05	0.05	2	2	2	TRUE	1.00013	Equal MAF	Stratified variance	1.01495	Resid var 1 = resid var 2, MAF 1 = MAF 2
5000	5000	0.05	0.05	2	2	2	FALSE	0.999999	Equal MAF	Stratified variance	1.01198	Resid var 1 = resid var 2, MAF 1 = MAF 2
5000	5000	0.05	0.5	1	1	1	TRUE	0.659689	Equal residual variances, different MAF, PC affects genetic variance	Stratified variance	1.00631	Resid var 1 = resid var 2, MAF 1 < MAF 2
5000	5000	0.05	0.5	1	1	1	FALSE	0.999972	Equal residual variances, different MAF, no PC affect on genetic variance	Stratified variance	1.03361	Resid var 1 = resid var 2, MAF 1 < MAF 2
5000	5000	0.05	0.5	1	1	2	TRUE	0.659689	Equal residual variances, different MAF, PC affects genetic variance	Stratified variance	1.006	Resid var 1 = resid var 2, MAF 1 < MAF 2
5000	5000	0.05	0.5	1	1	2	FALSE	0.999972	Equal residual variances, different MAF, no PC affect on genetic variance	Stratified variance	1.03361	Resid var 1 = resid var 2, MAF 1 < MAF 2
5000	5000	0.05	0.5	1	2	1	TRUE	0.773077	Different residual variances, different MAF, PC affects genetic variance	Stratified variance	0.989084	Resid var 1 < resid var 2, MAF 1 < MAF 2
5000	5000	0.05	0.5	1	2	1	FALSE	1.13605	Different residual variances, different MAF, no PC effect on genetic variance	Stratified variance	1.01947	Resid var 1 < resid var 2, MAF 1 < MAF 2
5000	5000	0.05	0.5	1	2	2	TRUE	0.773077	Different residual variances, different MAF, PC affects genetic variance	Stratified variance	0.989164	Resid var 1 < resid var 2, MAF 1 < MAF 2
5000	5000	0.05	0.5	1	2	2	FALSE	1.13605	Different residual variances, different MAF, no PC effect on genetic variance	Stratified variance	1.01947	Resid var 1 < resid var 2, MAF 1 < MAF 2
5000	5000	0.05	0.5	2	1	1	TRUE	0.621883	Different residual variances, different MAF, PC affects genetic variance	Stratified variance	1.00102	Resid var 1 > resid var 2, MAF 1 < MAF 2
5000	5000	0.05	0.5	2	1	1	FALSE	0.86388	Different residual variances, different MAF, no PC effect on genetic variance	Stratified variance	1.03303	Resid var 1 > resid var 2, MAF 1 < MAF 2
5000	5000	0.05	0.5	2	1	2	TRUE	0.621883	Different residual variances, different MAF, PC affects genetic variance	Stratified variance	1.00093	Resid var 1 > resid var 2, MAF 1 < MAF 2
5000	5000	0.05	0.5	2	1	2	FALSE	0.86388	Different residual variances, different MAF, no PC effect on genetic variance	Stratified variance	1.03303	Resid var 1 > resid var 2, MAF 1 < MAF 2
5000	5000	0.05	0.5	2	2	1	TRUE	0.727717	Equal residual variances, different MAF, PC affects genetic variance	Stratified variance	0.985767	Resid var 1 = resid var 2, MAF 1 < MAF 2
5000	5000	0.05	0.5	2	2	1	FALSE	0.999957	Equal residual variances, different MAF, no PC affect on genetic variance	Stratified variance	1.00927	Resid var 1 = resid var 2, MAF 1 < MAF 2
5000	5000	0.05	0.5	2	2	2	TRUE	0.727717	Equal residual variances, different MAF, PC affects genetic variance	Stratified variance	0.985777	Resid var 1 = resid var 2, MAF 1 < MAF 2
5000	5000	0.05	0.5	2	2	2	FALSE	0.999957	Equal residual variances, different MAF, no PC affect on genetic variance	Stratified variance	1.00927	Resid var 1 = resid var 2, MAF 1 < MAF 2
5000	5000	0.5	0.01	1	1	1	TRUE	1.4618	Equal residual variances, different MAF, PC affects genetic variance	Stratified variance	1.00982	Resid var 1 = resid var 2, MAF 1 > MAF 2
5000	5000	0.5	0.01	1	1	1	FALSE	0.999965	Equal residual variances, different MAF, no PC affect on genetic variance	Stratified variance	1.01759	Resid var 1 = resid var 2, MAF 1 > MAF 2
5000	5000	0.5	0.01	1	1	2	TRUE	1.4618	Equal residual variances, different MAF, PC affects genetic variance	Stratified variance	1.00969	Resid var 1 = resid var 2, MAF 1 > MAF 2
5000	5000	0.5	0.01	1	1	2	FALSE	0.999965	Equal residual variances, different MAF, no PC affect on genetic variance	Stratified variance	1.01759	Resid var 1 = resid var 2, MAF 1 > MAF 2
5000	5000	0.5	0.01	1	2	1	TRUE	1.3079	Different residual variances, different MAF, PC affects genetic variance	Stratified variance	1.0053	Resid var 1 < resid var 2, MAF 1 > MAF 2
5000	5000	0.5	0.01	1	2	1	FALSE	0.815272	Different residual variances, different MAF, no PC effect on genetic variance	Stratified variance	1.02355	Resid var 1 < resid var 2, MAF 1 > MAF 2
5000	5000	0.5	0.01	1	2	2	TRUE	1.3079	Different residual variances, different MAF, PC affects genetic variance	Stratified variance	1.00529	Resid var 1 < resid var 2, MAF 1 > MAF 2
5000	5000	0.5	0.01	1	2	2	FALSE	0.815272	Different residual variances, different MAF, no PC effect on genetic variance	Stratified variance	1.02355	Resid var 1 < resid var 2, MAF 1 > MAF 2
5000	5000	0.5	0.01	2	1	1	TRUE	1.51311	Different residual variances, different MAF, PC affects genetic variance	Stratified variance	1.00359	Resid var 1 > resid var 2, MAF 1 > MAF 2
5000	5000	0.5	0.01	2	1	1	FALSE	1.18468	Different residual variances, different MAF, no PC effect on genetic variance	Stratified variance	1.01382	Resid var 1 > resid var 2, MAF 1 > MAF 2
5000	5000	0.5	0.01	2	1	2	TRUE	1.51311	Different residual variances, different MAF, PC affects genetic variance	Stratified variance	1.00359	Resid var 1 > resid var 2, MAF 1 > MAF 2
5000	5000	0.5	0.01	2	1	2	FALSE	1.18468	Different residual variances, different MAF, no PC effect on genetic variance	Stratified variance	1.01382	Resid var 1 > resid var 2, MAF 1 > MAF 2
5000	5000	0.5	0.01	2	2	1	TRUE	1.36947	Equal residual variances, different MAF, PC affects genetic variance	Stratified variance	1.01099	Resid var 1 = resid var 2, MAF 1 > MAF 2
5000	5000	0.5	0.01	2	2	1	FALSE	0.999986	Equal residual variances, different MAF, no PC affect on genetic variance	Stratified variance	1.01364	Resid var 1 = resid var 2, MAF 1 > MAF 2
5000	5000	0.5	0.01	2	2	2	TRUE	1.36947	Equal residual variances, different MAF, PC affects genetic variance	Stratified variance	1.01093	Resid var 1 = resid var 2, MAF 1 > MAF 2
5000	5000	0.5	0.01	2	2	2	FALSE	0.999986	Equal residual variances, different MAF, no PC affect on genetic variance	Stratified variance	1.01364	Resid var 1 = resid var 2, MAF 1 > MAF 2
5000	5000	0.5	0.05	1	1	1	TRUE	1.34036	Equal residual variances, different MAF, PC affects genetic variance	Stratified variance	0.969398	Resid var 1 = resid var 2, MAF 1 > MAF 2
5000	5000	0.5	0.05	1	1	1	FALSE	0.999981	Equal residual variances, different MAF, no PC affect on genetic variance	Stratified variance	1.03015	Resid var 1 = resid var 2, MAF 1 > MAF 2
5000	5000	0.5	0.05	1	1	2	TRUE	1.34036	Equal residual variances, different MAF, PC affects genetic variance	Stratified variance	0.969585	Resid var 1 = resid var 2, MAF 1 > MAF 2
5000	5000	0.5	0.05	1	1	2	FALSE	0.999981	Equal residual variances, different MAF, no PC affect on genetic variance	Stratified variance	1.03015	Resid var 1 = resid var 2, MAF 1 > MAF 2
5000	5000	0.5	0.05	1	2	1	TRUE	1.22693	Different residual variances, different MAF, PC affects genetic variance	Stratified variance	0.977081	Resid var 1 < resid var 2, MAF 1 > MAF 2
5000	5000	0.5	0.05	1	2	1	FALSE	0.863858	Different residual variances, different MAF, no PC effect on genetic variance	Stratified variance	1.02171	Resid var 1 < resid var 2, MAF 1 > MAF 2
5000	5000	0.5	0.05	1	2	2	TRUE	1.22693	Different residual variances, different MAF, PC affects genetic variance	Stratified variance	0.9771	Resid var 1 < resid var 2, MAF 1 > MAF 2
5000	5000	0.5	0.05	1	2	2	FALSE	0.863858	Different residual variances, different MAF, no PC effect on genetic variance	Stratified variance	1.02171	Resid var 1 < resid var 2, MAF 1 > MAF 2
5000	5000	0.5	0.05	2	1	1	TRUE	1.37818	Different residual variances, different MAF, PC affects genetic variance	Stratified variance	1.00577	Resid var 1 > resid var 2, MAF 1 > MAF 2
5000	5000	0.5	0.05	2	1	1	FALSE	1.13612	Different residual variances, different MAF, no PC effect on genetic variance	Stratified variance	1.02367	Resid var 1 > resid var 2, MAF 1 > MAF 2
5000	5000	0.5	0.05	2	1	2	TRUE	1.37818	Different residual variances, different MAF, PC affects genetic variance	Stratified variance	1.00554	Resid var 1 > resid var 2, MAF 1 > MAF 2
5000	5000	0.5	0.05	2	1	2	FALSE	1.13612	Different residual variances, different MAF, no PC effect on genetic variance	Stratified variance	1.02367	Resid var 1 > resid var 2, MAF 1 > MAF 2
5000	5000	0.5	0.05	2	2	1	TRUE	1.27231	Equal residual variances, different MAF, PC affects genetic variance	Stratified variance	1.00063	Resid var 1 = resid var 2, MAF 1 > MAF 2
5000	5000	0.5	0.05	2	2	1	FALSE	0.999997	Equal residual variances, different MAF, no PC affect on genetic variance	Stratified variance	1.01918	Resid var 1 = resid var 2, MAF 1 > MAF 2
5000	5000	0.5	0.05	2	2	2	TRUE	1.27205	Equal residual variances, different MAF, PC affects genetic variance	Stratified variance	0.96153	Resid var 1 = resid var 2, MAF 1 > MAF 2
5000	5000	0.5	0.05	2	2	2	FALSE	0.999997	Equal residual variances, different MAF, no PC affect on genetic variance	Stratified variance	1.01918	Resid var 1 = resid var 2, MAF 1 > MAF 2
1000	1000	0.05	0.01	1	1	1	TRUE	1.32583	Equal residual variances, different MAF, PC affects genetic variance	Stratified variance	0.980167	Resid var 1 = resid var 2, MAF 1 > MAF 2
1000	1000	0.05	0.01	1	1	1	FALSE	1.00012	Equal residual variances, different MAF, no PC affect on genetic variance	Stratified variance	1.01084	Resid var 1 = resid var 2, MAF 1 > MAF 2
5000	5000	0.5	0.5	1	1	1	TRUE	1	Equal MAF	Stratified variance	0.987075	Resid var 1 = resid var 2, MAF 1 = MAF 2
5000	5000	0.5	0.5	1	1	1	FALSE	1	Equal MAF	Stratified variance	1.03459	Resid var 1 = resid var 2, MAF 1 = MAF 2
5000	5000	0.5	0.5	1	1	2	TRUE	1	Equal MAF	Stratified variance	0.987332	Resid var 1 = resid var 2, MAF 1 = MAF 2
5000	5000	0.5	0.5	1	1	2	FALSE	1	Equal MAF	Stratified variance	1.03459	Resid var 1 = resid var 2, MAF 1 = MAF 2
5000	5000	0.5	0.5	1	2	1	TRUE	1	Equal MAF	Stratified variance	1.01813	Resid var 1 < resid var 2, MAF 1 = MAF 2
5000	5000	0.5	0.5	1	2	1	FALSE	1	Equal MAF	Stratified variance	1.02789	Resid var 1 < resid var 2, MAF 1 = MAF 2
5000	5000	0.5	0.5	1	2	2	TRUE	1	Equal MAF	Stratified variance	1.01813	Resid var 1 < resid var 2, MAF 1 = MAF 2
5000	5000	0.5	0.5	1	2	2	FALSE	1	Equal MAF	Stratified variance	1.02789	Resid var 1 < resid var 2, MAF 1 = MAF 2
5000	5000	0.5	0.5	2	1	1	TRUE	1	Equal MAF	Stratified variance	0.979865	Resid var 1 > resid var 2, MAF 1 = MAF 2
1000	1000	0.05	0.01	1	1	2	TRUE	1.32583	Equal residual variances, different MAF, PC affects genetic variance	Stratified variance	0.980153	Resid var 1 = resid var 2, MAF 1 > MAF 2
5000	5000	0.5	0.5	2	1	1	FALSE	1	Equal MAF	Stratified variance	1.02727	Resid var 1 > resid var 2, MAF 1 = MAF 2
5000	5000	0.5	0.5	2	1	2	TRUE	1	Equal MAF	Stratified variance	0.980037	Resid var 1 > resid var 2, MAF 1 = MAF 2
5000	5000	0.5	0.5	2	1	2	FALSE	1	Equal MAF	Stratified variance	1.02727	Resid var 1 > resid var 2, MAF 1 = MAF 2
5000	5000	0.5	0.5	2	2	1	TRUE	1	Equal MAF	Stratified variance	1.01082	Resid var 1 = resid var 2, MAF 1 = MAF 2
5000	5000	0.5	0.5	2	2	1	FALSE	1	Equal MAF	Stratified variance	1.04199	Resid var 1 = resid var 2, MAF 1 = MAF 2
1000	1000	0.05	0.01	1	1	2	FALSE	1.00012	Equal residual variances, different MAF, no PC affect on genetic variance	Stratified variance	1.01084	Resid var 1 = resid var 2, MAF 1 > MAF 2
5000	5000	0.5	0.5	2	2	2	TRUE	1	Equal MAF	Stratified variance	1.01086	Resid var 1 = resid var 2, MAF 1 = MAF 2
5000	5000	0.5	0.5	2	2	2	FALSE	1	Equal MAF	Stratified variance	1.04199	Resid var 1 = resid var 2, MAF 1 = MAF 2
1000	1000	0.05	0.01	1	2	1	TRUE	1.21693	Different residual variances, different MAF, PC affects genetic variance	Stratified variance	0.978534	Resid var 1 < resid var 2, MAF 1 > MAF 2
1000	1000	0.01	0.01	1	1	1	TRUE	0.998279	Equal MAF	Stratified variance	0.971047	Resid var 1 = resid var 2, MAF 1 = MAF 2
1000	1000	0.01	0.01	1	1	1	FALSE	0.999996	Equal MAF	Stratified variance	0.986431	Resid var 1 = resid var 2, MAF 1 = MAF 2
1000	1000	0.05	0.01	1	2	1	FALSE	0.868797	Different residual variances, different MAF, no PC effect on genetic variance	Stratified variance	1.04522	Resid var 1 < resid var 2, MAF 1 > MAF 2
1000	1000	0.01	0.01	1	1	2	TRUE	0.998279	Equal MAF	Stratified variance	0.971405	Resid var 1 = resid var 2, MAF 1 = MAF 2
1000	1000	0.01	0.01	1	1	2	FALSE	0.999996	Equal MAF	Stratified variance	0.986431	Resid var 1 = resid var 2, MAF 1 = MAF 2
1000	1000	0.01	0.01	1	2	1	TRUE	0.999244	Equal MAF	Stratified variance	0.981361	Resid var 1 < resid var 2, MAF 1 = MAF 2
1000	1000	0.01	0.01	1	2	1	FALSE	0.999665	Equal MAF	Stratified variance	0.995451	Resid var 1 < resid var 2, MAF 1 = MAF 2
1000	1000	0.01	0.01	1	2	2	TRUE	0.999244	Equal MAF	Stratified variance	0.981381	Resid var 1 < resid var 2, MAF 1 = MAF 2
1000	1000	0.01	0.01	1	2	2	FALSE	0.999665	Equal MAF	Stratified variance	0.995451	Resid var 1 < resid var 2, MAF 1 = MAF 2
1000	1000	0.01	0.01	2	1	1	TRUE	0.997875	Equal MAF	Stratified variance	0.967845	Resid var 1 > resid var 2, MAF 1 = MAF 2
1000	1000	0.01	0.01	2	1	1	FALSE	0.999646	Equal MAF	Stratified variance	0.961338	Resid var 1 > resid var 2, MAF 1 = MAF 2
1000	1000	0.01	0.01	2	1	2	TRUE	0.997875	Equal MAF	Stratified variance	0.967895	Resid var 1 > resid var 2, MAF 1 = MAF 2
1000	1000	0.01	0.01	2	1	2	FALSE	0.999646	Equal MAF	Stratified variance	0.961338	Resid var 1 > resid var 2, MAF 1 = MAF 2
1000	1000	0.01	0.01	2	2	1	TRUE	0.998901	Equal MAF	Stratified variance	0.996241	Resid var 1 = resid var 2, MAF 1 = MAF 2
1000	1000	0.01	0.01	2	2	1	FALSE	1	Equal MAF	Stratified variance	0.968753	Resid var 1 = resid var 2, MAF 1 = MAF 2
1000	1000	0.01	0.01	2	2	2	TRUE	0.998901	Equal MAF	Stratified variance	0.996278	Resid var 1 = resid var 2, MAF 1 = MAF 2
1000	1000	0.01	0.01	2	2	2	FALSE	1	Equal MAF	Stratified variance	0.968753	Resid var 1 = resid var 2, MAF 1 = MAF 2
1000	1000	0.05	0.01	1	2	2	TRUE	1.21693	Different residual variances, different MAF, PC affects genetic variance	Stratified variance	0.978524	Resid var 1 < resid var 2, MAF 1 > MAF 2
1000	1000	0.05	0.01	1	2	2	FALSE	0.868797	Different residual variances, different MAF, no PC effect on genetic variance	Stratified variance	1.04522	Resid var 1 < resid var 2, MAF 1 > MAF 2
1000	1000	0.01	0.05	1	1	1	TRUE	0.672858	Equal residual variances, different MAF, PC affects genetic variance	Stratified variance	0.981329	Resid var 1 = resid var 2, MAF 1 < MAF 2
1000	1000	0.01	0.05	1	1	1	FALSE	0.999651	Equal residual variances, different MAF, no PC affect on genetic variance	Stratified variance	0.984606	Resid var 1 = resid var 2, MAF 1 < MAF 2
1000	1000	0.05	0.01	2	1	1	TRUE	1.36229	Different residual variances, different MAF, PC affects genetic variance	Stratified variance	1.00021	Resid var 1 > resid var 2, MAF 1 > MAF 2
1000	1000	0.05	0.01	2	1	1	FALSE	1.13052	Different residual variances, different MAF, no PC effect on genetic variance	Stratified variance	1.02967	Resid var 1 > resid var 2, MAF 1 > MAF 2
1000	1000	0.05	0.01	2	1	2	TRUE	1.36229	Different residual variances, different MAF, PC affects genetic variance	Stratified variance	1.00022	Resid var 1 > resid var 2, MAF 1 > MAF 2
1000	1000	0.05	0.01	2	1	2	FALSE	1.13052	Different residual variances, different MAF, no PC effect on genetic variance	Stratified variance	1.02967	Resid var 1 > resid var 2, MAF 1 > MAF 2
1000	1000	0.01	0.5	1	2	2	FALSE	1.18401	Different residual variances, different MAF, no PC effect on genetic variance	Stratified variance	1.02205	Resid var 1 < resid var 2, MAF 1 < MAF 2
1000	1000	0.05	0.01	2	2	1	TRUE	1.26064	Equal residual variances, different MAF, PC affects genetic variance	Stratified variance	0.986846	Resid var 1 = resid var 2, MAF 1 > MAF 2
1000	1000	0.05	0.01	2	2	1	FALSE	1.00015	Equal residual variances, different MAF, no PC affect on genetic variance	Stratified variance	1.03615	Resid var 1 = resid var 2, MAF 1 > MAF 2
1000	1000	0.05	0.01	2	2	2	TRUE	1.26064	Equal residual variances, different MAF, PC affects genetic variance	Stratified variance	0.98684	Resid var 1 = resid var 2, MAF 1 > MAF 2
1000	1000	0.05	0.01	2	2	2	FALSE	1.00015	Equal residual variances, different MAF, no PC affect on genetic variance	Stratified variance	1.03615	Resid var 1 = resid var 2, MAF 1 > MAF 2
1000	1000	0.05	0.05	1	1	1	TRUE	0.999234	Equal MAF	Stratified variance	0.972539	Resid var 1 = resid var 2, MAF 1 = MAF 2
1000	1000	0.05	0.05	1	1	1	FALSE	0.999988	Equal MAF	Stratified variance	0.982193	Resid var 1 = resid var 2, MAF 1 = MAF 2
1000	1000	0.05	0.05	1	1	2	TRUE	0.999234	Equal MAF	Stratified variance	0.97263	Resid var 1 = resid var 2, MAF 1 = MAF 2
1000	1000	0.05	0.05	1	1	2	FALSE	0.999988	Equal MAF	Stratified variance	0.982193	Resid var 1 = resid var 2, MAF 1 = MAF 2
1000	1000	0.05	0.05	1	2	1	TRUE	0.999564	Equal MAF	Stratified variance	0.990732	Resid var 1 < resid var 2, MAF 1 = MAF 2
1000	1000	0.05	0.05	1	2	1	FALSE	0.999758	Equal MAF	Stratified variance	1.04603	Resid var 1 < resid var 2, MAF 1 = MAF 2
1000	1000	0.05	0.05	1	2	2	TRUE	0.999564	Equal MAF	Stratified variance	0.990713	Resid var 1 < resid var 2, MAF 1 = MAF 2
1000	1000	0.05	0.05	1	2	2	FALSE	0.999758	Equal MAF	Stratified variance	1.04603	Resid var 1 < resid var 2, MAF 1 = MAF 2
1000	1000	0.05	0.05	2	1	1	TRUE	0.999108	Equal MAF	Stratified variance	0.970623	Resid var 1 > resid var 2, MAF 1 = MAF 2
1000	1000	0.05	0.05	2	1	1	FALSE	0.999737	Equal MAF	Stratified variance	0.983821	Resid var 1 > resid var 2, MAF 1 = MAF 2
1000	1000	0.05	0.05	2	1	2	TRUE	0.999108	Equal MAF	Stratified variance	0.970747	Resid var 1 > resid var 2, MAF 1 = MAF 2
1000	1000	0.05	0.05	2	1	2	FALSE	0.999737	Equal MAF	Stratified variance	0.983821	Resid var 1 > resid var 2, MAF 1 = MAF 2
1000	1000	0.05	0.05	2	2	1	TRUE	0.999437	Equal MAF	Stratified variance	0.994263	Resid var 1 = resid var 2, MAF 1 = MAF 2
1000	1000	0.05	0.05	2	2	1	FALSE	0.999989	Equal MAF	Stratified variance	0.993286	Resid var 1 = resid var 2, MAF 1 = MAF 2
1000	1000	0.05	0.05	2	2	2	TRUE	0.999437	Equal MAF	Stratified variance	0.994271	Resid var 1 = resid var 2, MAF 1 = MAF 2
1000	1000	0.05	0.05	2	2	2	FALSE	0.999989	Equal MAF	Stratified variance	0.993286	Resid var 1 = resid var 2, MAF 1 = MAF 2
1000	1000	0.05	0.5	1	1	1	TRUE	0.660468	Equal residual variances, different MAF, PC affects genetic variance	Stratified variance	0.986221	Resid var 1 = resid var 2, MAF 1 < MAF 2
1000	1000	0.05	0.5	1	1	1	FALSE	0.999641	Equal residual variances, different MAF, no PC affect on genetic variance	Stratified variance	1.02632	Resid var 1 = resid var 2, MAF 1 < MAF 2
1000	1000	0.05	0.5	1	1	2	TRUE	0.660468	Equal residual variances, different MAF, PC affects genetic variance	Stratified variance	0.986113	Resid var 1 = resid var 2, MAF 1 < MAF 2
1000	1000	0.05	0.5	1	1	2	FALSE	0.999641	Equal residual variances, different MAF, no PC affect on genetic variance	Stratified variance	1.02632	Resid var 1 = resid var 2, MAF 1 < MAF 2
1000	1000	0.05	0.5	1	2	1	TRUE	0.773912	Different residual variances, different MAF, PC affects genetic variance	Stratified variance	0.985395	Resid var 1 < resid var 2, MAF 1 < MAF 2
1000	1000	0.05	0.5	1	2	1	FALSE	1.13599	Different residual variances, different MAF, no PC effect on genetic variance	Stratified variance	1.00673	Resid var 1 < resid var 2, MAF 1 < MAF 2
1000	1000	0.05	0.5	1	2	2	TRUE	0.773912	Different residual variances, different MAF, PC affects genetic variance	Stratified variance	0.985348	Resid var 1 < resid var 2, MAF 1 < MAF 2
1000	1000	0.05	0.5	1	2	2	FALSE	1.13599	Different residual variances, different MAF, no PC effect on genetic variance	Stratified variance	1.00673	Resid var 1 < resid var 2, MAF 1 < MAF 2
1000	1000	0.05	0.5	2	1	1	TRUE	0.622663	Different residual variances, different MAF, PC affects genetic variance	Stratified variance	1.00927	Resid var 1 > resid var 2, MAF 1 < MAF 2
1000	1000	0.05	0.5	2	1	1	FALSE	0.863565	Different residual variances, different MAF, no PC effect on genetic variance	Stratified variance	1.03697	Resid var 1 > resid var 2, MAF 1 < MAF 2
1000	1000	0.05	0.5	2	1	2	TRUE	0.622496	Different residual variances, different MAF, PC affects genetic variance	Stratified variance	0.991287	Resid var 1 > resid var 2, MAF 1 < MAF 2
1000	1000	0.05	0.5	2	1	2	FALSE	0.863565	Different residual variances, different MAF, no PC effect on genetic variance	Stratified variance	1.03697	Resid var 1 > resid var 2, MAF 1 < MAF 2
1000	1000	0.05	0.5	2	2	1	TRUE	0.728404	Equal residual variances, different MAF, PC affects genetic variance	Stratified variance	0.991842	Resid var 1 = resid var 2, MAF 1 < MAF 2
1000	1000	0.05	0.5	2	2	1	FALSE	0.999606	Equal residual variances, different MAF, no PC affect on genetic variance	Stratified variance	1.05227	Resid var 1 = resid var 2, MAF 1 < MAF 2
1000	1000	0.05	0.5	2	2	2	TRUE	0.728404	Equal residual variances, different MAF, PC affects genetic variance	Stratified variance	0.99186	Resid var 1 = resid var 2, MAF 1 < MAF 2
1000	1000	0.05	0.5	2	2	2	FALSE	0.999606	Equal residual variances, different MAF, no PC affect on genetic variance	Stratified variance	1.05227	Resid var 1 = resid var 2, MAF 1 < MAF 2
1000	1000	0.5	0.01	1	1	1	TRUE	1.45996	Equal residual variances, different MAF, PC affects genetic variance	Stratified variance	1.01598	Resid var 1 = resid var 2, MAF 1 > MAF 2
1000	1000	0.5	0.01	1	1	1	FALSE	1.0001	Equal residual variances, different MAF, no PC affect on genetic variance	Stratified variance	1.0014	Resid var 1 = resid var 2, MAF 1 > MAF 2
1000	1000	0.5	0.01	1	1	2	TRUE	1.45996	Equal residual variances, different MAF, PC affects genetic variance	Stratified variance	1.01598	Resid var 1 = resid var 2, MAF 1 > MAF 2
1000	1000	0.5	0.01	1	1	2	FALSE	1.0001	Equal residual variances, different MAF, no PC affect on genetic variance	Stratified variance	1.0014	Resid var 1 = resid var 2, MAF 1 > MAF 2
1000	1000	0.5	0.01	1	2	1	TRUE	1.30613	Different residual variances, different MAF, PC affects genetic variance	Stratified variance	1.01562	Resid var 1 < resid var 2, MAF 1 > MAF 2
1000	1000	0.5	0.01	1	2	1	FALSE	0.815056	Different residual variances, different MAF, no PC effect on genetic variance	Stratified variance	0.994223	Resid var 1 < resid var 2, MAF 1 > MAF 2
1000	1000	0.5	0.01	1	2	2	TRUE	1.30613	Different residual variances, different MAF, PC affects genetic variance	Stratified variance	1.01557	Resid var 1 < resid var 2, MAF 1 > MAF 2
1000	1000	0.5	0.01	1	2	2	FALSE	0.815056	Different residual variances, different MAF, no PC effect on genetic variance	Stratified variance	0.994223	Resid var 1 < resid var 2, MAF 1 > MAF 2
1000	1000	0.5	0.01	2	1	1	TRUE	1.51147	Different residual variances, different MAF, PC affects genetic variance	Stratified variance	1.01872	Resid var 1 > resid var 2, MAF 1 > MAF 2
1000	1000	0.5	0.01	2	1	1	FALSE	1.18463	Different residual variances, different MAF, no PC effect on genetic variance	Stratified variance	1.00033	Resid var 1 > resid var 2, MAF 1 > MAF 2
1000	1000	0.5	0.01	2	1	2	TRUE	1.51147	Different residual variances, different MAF, PC affects genetic variance	Stratified variance	1.01885	Resid var 1 > resid var 2, MAF 1 > MAF 2
1000	1000	0.5	0.01	2	1	2	FALSE	1.18463	Different residual variances, different MAF, no PC effect on genetic variance	Stratified variance	1.00033	Resid var 1 > resid var 2, MAF 1 > MAF 2
1000	1000	0.5	0.01	2	2	1	TRUE	1.36787	Equal residual variances, different MAF, PC affects genetic variance	Stratified variance	1.00761	Resid var 1 = resid var 2, MAF 1 > MAF 2
1000	1000	0.5	0.01	2	2	1	FALSE	1.00015	Equal residual variances, different MAF, no PC affect on genetic variance	Stratified variance	1.00176	Resid var 1 = resid var 2, MAF 1 > MAF 2
1000	1000	0.5	0.01	2	2	2	TRUE	1.36799	Equal residual variances, different MAF, PC affects genetic variance	Stratified variance	1.00151	Resid var 1 = resid var 2, MAF 1 > MAF 2
1000	1000	0.5	0.01	2	2	2	FALSE	1.00015	Equal residual variances, different MAF, no PC affect on genetic variance	Stratified variance	1.00176	Resid var 1 = resid var 2, MAF 1 > MAF 2
1000	1000	0.5	0.05	1	1	1	FALSE	1.00012	Equal residual variances, different MAF, no PC affect on genetic variance	Stratified variance	0.994913	Resid var 1 = resid var 2, MAF 1 > MAF 2
1000	1000	0.5	0.05	1	1	2	TRUE	1.33894	Equal residual variances, different MAF, PC affects genetic variance	Stratified variance	0.98656	Resid var 1 = resid var 2, MAF 1 > MAF 2
1000	1000	0.5	0.05	1	1	2	FALSE	1.00012	Equal residual variances, different MAF, no PC affect on genetic variance	Stratified variance	0.994913	Resid var 1 = resid var 2, MAF 1 > MAF 2
1000	1000	0.5	0.05	1	2	1	TRUE	1.22561	Different residual variances, different MAF, PC affects genetic variance	Stratified variance	0.977673	Resid var 1 < resid var 2, MAF 1 > MAF 2
1000	1000	0.5	0.05	1	2	1	FALSE	0.863672	Different residual variances, different MAF, no PC effect on genetic variance	Stratified variance	0.986816	Resid var 1 < resid var 2, MAF 1 > MAF 2
1000	1000	0.5	0.05	1	2	2	TRUE	1.22561	Different residual variances, different MAF, PC affects genetic variance	Stratified variance	0.977658	Resid var 1 < resid var 2, MAF 1 > MAF 2
1000	1000	0.5	0.05	1	2	2	FALSE	0.863672	Different residual variances, different MAF, no PC effect on genetic variance	Stratified variance	0.986816	Resid var 1 < resid var 2, MAF 1 > MAF 2
1000	1000	0.5	0.05	2	1	1	TRUE	1.37689	Different residual variances, different MAF, PC affects genetic variance	Stratified variance	0.989835	Resid var 1 > resid var 2, MAF 1 > MAF 2
1000	1000	0.5	0.05	2	1	1	FALSE	1.13608	Different residual variances, different MAF, no PC effect on genetic variance	Stratified variance	0.990401	Resid var 1 > resid var 2, MAF 1 > MAF 2
1000	1000	0.5	0.05	2	1	2	TRUE	1.37689	Different residual variances, different MAF, PC affects genetic variance	Stratified variance	0.98982	Resid var 1 > resid var 2, MAF 1 > MAF 2
1000	1000	0.5	0.05	2	1	2	FALSE	1.13608	Different residual variances, different MAF, no PC effect on genetic variance	Stratified variance	0.990401	Resid var 1 > resid var 2, MAF 1 > MAF 2
1000	1000	0.5	0.05	2	2	1	TRUE	1.27109	Equal residual variances, different MAF, PC affects genetic variance	Stratified variance	0.987538	Resid var 1 = resid var 2, MAF 1 > MAF 2
1000	1000	0.5	0.05	2	2	1	FALSE	1.00015	Equal residual variances, different MAF, no PC affect on genetic variance	Stratified variance	0.999369	Resid var 1 = resid var 2, MAF 1 > MAF 2
1000	1000	0.5	0.05	2	2	2	TRUE	1.27109	Equal residual variances, different MAF, PC affects genetic variance	Stratified variance	0.987375	Resid var 1 = resid var 2, MAF 1 > MAF 2
1000	1000	0.5	0.05	2	2	2	FALSE	1.00015	Equal residual variances, different MAF, no PC affect on genetic variance	Stratified variance	0.999369	Resid var 1 = resid var 2, MAF 1 > MAF 2
1000	1000	0.5	0.5	1	1	1	FALSE	1	Equal MAF	Stratified variance	0.999354	Resid var 1 = resid var 2, MAF 1 = MAF 2
1000	1000	0.5	0.5	1	1	2	TRUE	0.999999	Equal MAF	Stratified variance	1.01998	Resid var 1 = resid var 2, MAF 1 = MAF 2
1000	1000	0.5	0.5	1	1	2	FALSE	1	Equal MAF	Stratified variance	0.999354	Resid var 1 = resid var 2, MAF 1 = MAF 2
1000	1000	0.5	0.5	1	2	1	TRUE	0.999999	Equal MAF	Stratified variance	1.01696	Resid var 1 < resid var 2, MAF 1 = MAF 2
1000	1000	0.5	0.5	1	2	1	FALSE	1	Equal MAF	Stratified variance	0.987745	Resid var 1 < resid var 2, MAF 1 = MAF 2
1000	1000	0.5	0.5	1	2	2	TRUE	0.999999	Equal MAF	Stratified variance	1.01666	Resid var 1 < resid var 2, MAF 1 = MAF 2
1000	1000	0.5	0.5	1	2	2	FALSE	1	Equal MAF	Stratified variance	0.987745	Resid var 1 < resid var 2, MAF 1 = MAF 2
1000	1000	0.5	0.5	2	1	1	TRUE	1	Equal MAF	Stratified variance	1.01673	Resid var 1 > resid var 2, MAF 1 = MAF 2
1000	1000	0.5	0.5	2	1	1	FALSE	1	Equal MAF	Stratified variance	1.00458	Resid var 1 > resid var 2, MAF 1 = MAF 2
1000	1000	0.5	0.5	2	1	2	TRUE	0.999999	Equal MAF	Stratified variance	1.00463	Resid var 1 > resid var 2, MAF 1 = MAF 2
1000	1000	0.5	0.5	2	1	2	FALSE	1	Equal MAF	Stratified variance	1.00458	Resid var 1 > resid var 2, MAF 1 = MAF 2
1000	1000	0.5	0.5	2	2	1	TRUE	0.999999	Equal MAF	Stratified variance	1.01506	Resid var 1 = resid var 2, MAF 1 = MAF 2
1000	1000	0.5	0.5	2	2	1	FALSE	1	Equal MAF	Stratified variance	1.01417	Resid var 1 = resid var 2, MAF 1 = MAF 2
1000	1000	0.5	0.5	2	2	2	TRUE	0.999999	Equal MAF	Stratified variance	1.01524	Resid var 1 = resid var 2, MAF 1 = MAF 2
1000	1000	0.5	0.5	2	2	2	FALSE	1	Equal MAF	Stratified variance	1.01417	Resid var 1 = resid var 2, MAF 1 = MAF 2
1000	5000	0.01	0.01	1	1	1	TRUE	0.999999	Equal MAF	Stratified variance	0.986376	Resid var 1 = resid var 2, MAF 1 = MAF 2
1000	5000	0.01	0.01	1	1	1	FALSE	1	Equal MAF	Stratified variance	0.949023	Resid var 1 = resid var 2, MAF 1 = MAF 2
1000	5000	0.01	0.01	1	1	2	TRUE	0.999999	Equal MAF	Stratified variance	0.986373	Resid var 1 = resid var 2, MAF 1 = MAF 2
1000	5000	0.01	0.01	1	1	2	FALSE	1	Equal MAF	Stratified variance	0.949023	Resid var 1 = resid var 2, MAF 1 = MAF 2
1000	5000	0.01	0.01	1	2	1	TRUE	1	Equal MAF	Stratified variance	0.985622	Resid var 1 < resid var 2, MAF 1 = MAF 2
1000	5000	0.01	0.01	1	2	1	FALSE	0.999964	Equal MAF	Stratified variance	0.940377	Resid var 1 < resid var 2, MAF 1 = MAF 2
1000	5000	0.01	0.01	1	2	2	TRUE	1	Equal MAF	Stratified variance	0.985463	Resid var 1 < resid var 2, MAF 1 = MAF 2
1000	5000	0.01	0.01	1	2	2	FALSE	0.999964	Equal MAF	Stratified variance	0.940377	Resid var 1 < resid var 2, MAF 1 = MAF 2
1000	5000	0.01	0.01	2	1	1	TRUE	0.999975	Equal MAF	Stratified variance	0.979905	Resid var 1 > resid var 2, MAF 1 = MAF 2
1000	5000	0.01	0.01	2	1	1	FALSE	0.999947	Equal MAF	Stratified variance	0.947155	Resid var 1 > resid var 2, MAF 1 = MAF 2
1000	5000	0.01	0.01	2	1	2	TRUE	0.999975	Equal MAF	Stratified variance	0.979981	Resid var 1 > resid var 2, MAF 1 = MAF 2
1000	5000	0.01	0.01	2	1	2	FALSE	0.999947	Equal MAF	Stratified variance	0.947155	Resid var 1 > resid var 2, MAF 1 = MAF 2
1000	5000	0.01	0.01	2	2	1	TRUE	0.999998	Equal MAF	Stratified variance	0.975252	Resid var 1 = resid var 2, MAF 1 = MAF 2
1000	5000	0.01	0.01	2	2	1	FALSE	1	Equal MAF	Stratified variance	0.928094	Resid var 1 = resid var 2, MAF 1 = MAF 2
1000	5000	0.01	0.01	2	2	2	TRUE	0.999998	Equal MAF	Stratified variance	0.975246	Resid var 1 = resid var 2, MAF 1 = MAF 2
1000	5000	0.01	0.01	2	2	2	FALSE	1	Equal MAF	Stratified variance	0.928094	Resid var 1 = resid var 2, MAF 1 = MAF 2
1000	5000	0.01	0.05	1	1	1	TRUE	0.980989	Equal residual variances, different MAF, PC affects genetic variance	Stratified variance	1.01852	Resid var 1 = resid var 2, MAF 1 < MAF 2
1000	5000	0.01	0.05	1	1	1	FALSE	1.00005	Equal residual variances, different MAF, no PC affect on genetic variance	Stratified variance	0.98877	Resid var 1 = resid var 2, MAF 1 < MAF 2
1000	5000	0.01	0.05	1	1	2	TRUE	0.980989	Equal residual variances, different MAF, PC affects genetic variance	Stratified variance	1.01853	Resid var 1 = resid var 2, MAF 1 < MAF 2
1000	5000	0.01	0.05	1	1	2	FALSE	1.00005	Equal residual variances, different MAF, no PC affect on genetic variance	Stratified variance	0.98877	Resid var 1 = resid var 2, MAF 1 < MAF 2
1000	5000	0.01	0.05	1	2	1	TRUE	1.00411	Different residual variances, different MAF, PC affects genetic variance	Stratified variance	0.990134	Resid var 1 < resid var 2, MAF 1 < MAF 2
1000	5000	0.01	0.05	1	2	1	FALSE	1.04473	Different residual variances, different MAF, no PC effect on genetic variance	Stratified variance	0.987756	Resid var 1 < resid var 2, MAF 1 < MAF 2
1000	5000	0.01	0.05	1	2	2	TRUE	1.00411	Different residual variances, different MAF, PC affects genetic variance	Stratified variance	0.989975	Resid var 1 < resid var 2, MAF 1 < MAF 2
1000	5000	0.01	0.05	1	2	2	FALSE	1.04473	Different residual variances, different MAF, no PC effect on genetic variance	Stratified variance	0.987756	Resid var 1 < resid var 2, MAF 1 < MAF 2
1000	5000	0.01	0.05	2	1	1	TRUE	0.958545	Different residual variances, different MAF, PC affects genetic variance	Stratified variance	1.01715	Resid var 1 > resid var 2, MAF 1 < MAF 2
1000	5000	0.01	0.05	2	1	1	FALSE	0.941632	Different residual variances, different MAF, no PC effect on genetic variance	Stratified variance	0.982247	Resid var 1 > resid var 2, MAF 1 < MAF 2
1000	5000	0.01	0.05	2	1	2	TRUE	0.958545	Different residual variances, different MAF, PC affects genetic variance	Stratified variance	1.01713	Resid var 1 > resid var 2, MAF 1 < MAF 2
1000	5000	0.01	0.05	2	1	2	FALSE	0.941632	Different residual variances, different MAF, no PC effect on genetic variance	Stratified variance	0.982247	Resid var 1 > resid var 2, MAF 1 < MAF 2
1000	5000	0.01	0.05	2	2	1	TRUE	0.984011	Equal residual variances, different MAF, PC affects genetic variance	Stratified variance	0.994949	Resid var 1 = resid var 2, MAF 1 < MAF 2
1000	5000	0.01	0.05	2	2	1	FALSE	1.00006	Equal residual variances, different MAF, no PC affect on genetic variance	Stratified variance	0.996011	Resid var 1 = resid var 2, MAF 1 < MAF 2
1000	5000	0.01	0.05	2	2	2	TRUE	0.984011	Equal residual variances, different MAF, PC affects genetic variance	Stratified variance	0.994917	Resid var 1 = resid var 2, MAF 1 < MAF 2
1000	5000	0.01	0.05	2	2	2	FALSE	1.00006	Equal residual variances, different MAF, no PC affect on genetic variance	Stratified variance	0.996011	Resid var 1 = resid var 2, MAF 1 < MAF 2
1000	5000	0.01	0.5	1	1	1	TRUE	0.976155	Equal residual variances, different MAF, PC affects genetic variance	Stratified variance	1.01301	Resid var 1 = resid var 2, MAF 1 < MAF 2
1000	5000	0.01	0.5	1	1	1	FALSE	1.00006	Equal residual variances, different MAF, no PC affect on genetic variance	Stratified variance	1.02729	Resid var 1 = resid var 2, MAF 1 < MAF 2
1000	5000	0.01	0.5	1	1	2	TRUE	0.976155	Equal residual variances, different MAF, PC affects genetic variance	Stratified variance	1.01303	Resid var 1 = resid var 2, MAF 1 < MAF 2
1000	5000	0.01	0.5	1	1	2	FALSE	1.00006	Equal residual variances, different MAF, no PC affect on genetic variance	Stratified variance	1.02729	Resid var 1 = resid var 2, MAF 1 < MAF 2
1000	5000	0.01	0.5	1	2	1	TRUE	1.00515	Different residual variances, different MAF, PC affects genetic variance	Stratified variance	1.03127	Resid var 1 < resid var 2, MAF 1 < MAF 2
1000	5000	0.01	0.5	1	2	1	FALSE	1.05609	Different residual variances, different MAF, no PC effect on genetic variance	Stratified variance	1.03151	Resid var 1 < resid var 2, MAF 1 < MAF 2
1000	5000	0.01	0.5	1	2	2	TRUE	1.00515	Different residual variances, different MAF, PC affects genetic variance	Stratified variance	1.03128	Resid var 1 < resid var 2, MAF 1 < MAF 2
1000	5000	0.01	0.5	1	2	2	FALSE	1.05609	Different residual variances, different MAF, no PC effect on genetic variance	Stratified variance	1.03151	Resid var 1 < resid var 2, MAF 1 < MAF 2
1000	5000	0.01	0.5	2	1	1	TRUE	0.948013	Different residual variances, different MAF, PC affects genetic variance	Stratified variance	1.01767	Resid var 1 > resid var 2, MAF 1 < MAF 2
1000	5000	0.01	0.5	2	1	1	FALSE	0.926808	Different residual variances, different MAF, no PC effect on genetic variance	Stratified variance	1.02355	Resid var 1 > resid var 2, MAF 1 < MAF 2
1000	5000	0.01	0.5	2	1	2	TRUE	0.948013	Different residual variances, different MAF, PC affects genetic variance	Stratified variance	1.0177	Resid var 1 > resid var 2, MAF 1 < MAF 2
1000	5000	0.01	0.5	2	1	2	FALSE	0.926808	Different residual variances, different MAF, no PC effect on genetic variance	Stratified variance	1.02355	Resid var 1 > resid var 2, MAF 1 < MAF 2
1000	5000	0.01	0.5	2	2	1	TRUE	0.979946	Equal residual variances, different MAF, PC affects genetic variance	Stratified variance	1.03891	Resid var 1 = resid var 2, MAF 1 < MAF 2
1000	5000	0.01	0.5	2	2	1	FALSE	1.00007	Equal residual variances, different MAF, no PC affect on genetic variance	Stratified variance	1.03529	Resid var 1 = resid var 2, MAF 1 < MAF 2
1000	5000	0.01	0.5	2	2	2	TRUE	0.979946	Equal residual variances, different MAF, PC affects genetic variance	Stratified variance	1.03882	Resid var 1 = resid var 2, MAF 1 < MAF 2
1000	5000	0.01	0.5	2	2	2	FALSE	1.00007	Equal residual variances, different MAF, no PC affect on genetic variance	Stratified variance	1.03529	Resid var 1 = resid var 2, MAF 1 < MAF 2
1000	5000	0.05	0.01	1	1	1	TRUE	1.04836	Equal residual variances, different MAF, PC affects genetic variance	Stratified variance	1.01256	Resid var 1 = resid var 2, MAF 1 > MAF 2
1000	5000	0.05	0.01	1	1	1	FALSE	0.999779	Equal residual variances, different MAF, no PC affect on genetic variance	Stratified variance	0.958169	Resid var 1 = resid var 2, MAF 1 > MAF 2
1000	5000	0.05	0.01	1	1	2	TRUE	1.04836	Equal residual variances, different MAF, PC affects genetic variance	Stratified variance	1.01281	Resid var 1 = resid var 2, MAF 1 > MAF 2
1000	5000	0.05	0.01	1	1	2	FALSE	0.999779	Equal residual variances, different MAF, no PC affect on genetic variance	Stratified variance	0.958169	Resid var 1 = resid var 2, MAF 1 > MAF 2
1000	5000	0.05	0.01	1	2	1	TRUE	0.989397	Different residual variances, different MAF, PC affects genetic variance	Stratified variance	0.990098	Resid var 1 < resid var 2, MAF 1 > MAF 2
1000	5000	0.05	0.01	1	2	1	FALSE	0.885743	Different residual variances, different MAF, no PC effect on genetic variance	Stratified variance	0.96303	Resid var 1 < resid var 2, MAF 1 > MAF 2
1000	5000	0.05	0.01	1	2	2	TRUE	0.989397	Different residual variances, different MAF, PC affects genetic variance	Stratified variance	0.990328	Resid var 1 < resid var 2, MAF 1 > MAF 2
1000	5000	0.05	0.01	1	2	2	FALSE	0.885743	Different residual variances, different MAF, no PC effect on genetic variance	Stratified variance	0.96303	Resid var 1 < resid var 2, MAF 1 > MAF 2
1000	5000	0.05	0.01	2	1	1	TRUE	1.1056	Different residual variances, different MAF, PC affects genetic variance	Stratified variance	1.00907	Resid var 1 > resid var 2, MAF 1 > MAF 2
1000	5000	0.05	0.01	2	1	1	FALSE	1.14878	Different residual variances, different MAF, no PC effect on genetic variance	Stratified variance	0.963188	Resid var 1 > resid var 2, MAF 1 > MAF 2
1000	5000	0.05	0.01	2	1	2	TRUE	1.1056	Different residual variances, different MAF, PC affects genetic variance	Stratified variance	1.00895	Resid var 1 > resid var 2, MAF 1 > MAF 2
1000	5000	0.05	0.01	2	1	2	FALSE	1.14878	Different residual variances, different MAF, no PC effect on genetic variance	Stratified variance	0.963188	Resid var 1 > resid var 2, MAF 1 > MAF 2
1000	5000	0.05	0.01	2	2	1	TRUE	1.04067	Equal residual variances, different MAF, PC affects genetic variance	Stratified variance	0.997921	Resid var 1 = resid var 2, MAF 1 > MAF 2
1000	5000	0.05	0.01	2	2	1	FALSE	0.999768	Equal residual variances, different MAF, no PC affect on genetic variance	Stratified variance	0.938734	Resid var 1 = resid var 2, MAF 1 > MAF 2
1000	5000	0.05	0.01	2	2	2	TRUE	1.04067	Equal residual variances, different MAF, PC affects genetic variance	Stratified variance	0.997848	Resid var 1 = resid var 2, MAF 1 > MAF 2
1000	5000	0.05	0.01	2	2	2	FALSE	0.999768	Equal residual variances, different MAF, no PC affect on genetic variance	Stratified variance	0.938734	Resid var 1 = resid var 2, MAF 1 > MAF 2
1000	5000	0.05	0.05	1	1	1	TRUE	1.00001	Equal MAF	Stratified variance	1.00053	Resid var 1 = resid var 2, MAF 1 = MAF 2
1000	5000	0.05	0.05	1	1	1	FALSE	0.999995	Equal MAF	Stratified variance	1.01176	Resid var 1 = resid var 2, MAF 1 = MAF 2
1000	5000	0.05	0.05	1	1	2	TRUE	1.00001	Equal MAF	Stratified variance	1.00053	Resid var 1 = resid var 2, MAF 1 = MAF 2
1000	5000	0.05	0.05	1	1	2	FALSE	0.999995	Equal MAF	Stratified variance	1.01176	Resid var 1 = resid var 2, MAF 1 = MAF 2
1000	5000	0.05	0.05	1	2	1	TRUE	1	Equal MAF	Stratified variance	0.992469	Resid var 1 < resid var 2, MAF 1 = MAF 2
1000	5000	0.05	0.05	1	2	1	FALSE	0.999974	Equal MAF	Stratified variance	0.979455	Resid var 1 < resid var 2, MAF 1 = MAF 2
1000	5000	0.05	0.05	1	2	2	TRUE	1	Equal MAF	Stratified variance	0.992283	Resid var 1 < resid var 2, MAF 1 = MAF 2
1000	5000	0.05	0.05	1	2	2	FALSE	0.999974	Equal MAF	Stratified variance	0.979455	Resid var 1 < resid var 2, MAF 1 = MAF 2
1000	5000	0.05	0.05	2	1	1	TRUE	1.00001	Equal MAF	Stratified variance	1.00205	Resid var 1 > resid var 2, MAF 1 = MAF 2
1000	5000	0.05	0.05	2	1	1	FALSE	1	Equal MAF	Stratified variance	1.0107	Resid var 1 > resid var 2, MAF 1 = MAF 2
1000	5000	0.05	0.05	2	1	2	TRUE	1.00001	Equal MAF	Stratified variance	1.0019	Resid var 1 > resid var 2, MAF 1 = MAF 2
1000	5000	0.05	0.05	2	1	2	FALSE	1	Equal MAF	Stratified variance	1.0107	Resid var 1 > resid var 2, MAF 1 = MAF 2
1000	5000	0.05	0.05	2	2	1	TRUE	1.00001	Equal MAF	Stratified variance	0.991186	Resid var 1 = resid var 2, MAF 1 = MAF 2
1000	5000	0.05	0.05	2	2	1	FALSE	0.999995	Equal MAF	Stratified variance	0.972824	Resid var 1 = resid var 2, MAF 1 = MAF 2
1000	5000	0.05	0.05	2	2	2	TRUE	1.00001	Equal MAF	Stratified variance	0.991217	Resid var 1 = resid var 2, MAF 1 = MAF 2
1000	5000	0.05	0.05	2	2	2	FALSE	0.999995	Equal MAF	Stratified variance	0.972824	Resid var 1 = resid var 2, MAF 1 = MAF 2
1000	5000	0.05	0.5	1	1	1	TRUE	0.980476	Equal residual variances, different MAF, PC affects genetic variance	Stratified variance	1.02025	Resid var 1 = resid var 2, MAF 1 < MAF 2
1000	5000	0.05	0.5	1	1	1	FALSE	1.00005	Equal residual variances, different MAF, no PC affect on genetic variance	Stratified variance	0.997226	Resid var 1 = resid var 2, MAF 1 < MAF 2
1000	5000	0.05	0.5	1	1	2	TRUE	0.980476	Equal residual variances, different MAF, PC affects genetic variance	Stratified variance	1.02027	Resid var 1 = resid var 2, MAF 1 < MAF 2
1000	5000	0.05	0.5	1	1	2	FALSE	1.00005	Equal residual variances, different MAF, no PC affect on genetic variance	Stratified variance	0.997226	Resid var 1 = resid var 2, MAF 1 < MAF 2
1000	5000	0.05	0.5	1	2	1	TRUE	1.00422	Different residual variances, different MAF, PC affects genetic variance	Stratified variance	1.03755	Resid var 1 < resid var 2, MAF 1 < MAF 2
1000	5000	0.05	0.5	1	2	1	FALSE	1.04594	Different residual variances, different MAF, no PC effect on genetic variance	Stratified variance	1.01506	Resid var 1 < resid var 2, MAF 1 < MAF 2
1000	5000	0.05	0.5	1	2	2	TRUE	1.00422	Different residual variances, different MAF, PC affects genetic variance	Stratified variance	1.03755	Resid var 1 < resid var 2, MAF 1 < MAF 2
1000	5000	0.05	0.5	1	2	2	FALSE	1.04594	Different residual variances, different MAF, no PC effect on genetic variance	Stratified variance	1.01506	Resid var 1 < resid var 2, MAF 1 < MAF 2
1000	5000	0.05	0.5	2	1	1	TRUE	0.957428	Different residual variances, different MAF, PC affects genetic variance	Stratified variance	1.01879	Resid var 1 > resid var 2, MAF 1 < MAF 2
1000	5000	0.05	0.5	2	1	1	FALSE	0.940057	Different residual variances, different MAF, no PC effect on genetic variance	Stratified variance	1.01056	Resid var 1 > resid var 2, MAF 1 < MAF 2
1000	5000	0.05	0.5	2	1	2	TRUE	0.957428	Different residual variances, different MAF, PC affects genetic variance	Stratified variance	1.01876	Resid var 1 > resid var 2, MAF 1 < MAF 2
1000	5000	0.05	0.5	2	1	2	FALSE	0.940057	Different residual variances, different MAF, no PC effect on genetic variance	Stratified variance	1.01056	Resid var 1 > resid var 2, MAF 1 < MAF 2
1000	5000	0.05	0.5	2	2	1	TRUE	0.98358	Equal residual variances, different MAF, PC affects genetic variance	Stratified variance	1.04108	Resid var 1 = resid var 2, MAF 1 < MAF 2
1000	5000	0.05	0.5	2	2	1	FALSE	1.00006	Equal residual variances, different MAF, no PC affect on genetic variance	Stratified variance	1.0336	Resid var 1 = resid var 2, MAF 1 < MAF 2
1000	5000	0.05	0.5	2	2	2	TRUE	0.98358	Equal residual variances, different MAF, PC affects genetic variance	Stratified variance	1.04108	Resid var 1 = resid var 2, MAF 1 < MAF 2
1000	5000	0.05	0.5	2	2	2	FALSE	1.00006	Equal residual variances, different MAF, no PC affect on genetic variance	Stratified variance	1.0336	Resid var 1 = resid var 2, MAF 1 < MAF 2
1000	5000	0.5	0.01	1	1	1	TRUE	1.09974	Equal residual variances, different MAF, PC affects genetic variance	Stratified variance	0.960358	Resid var 1 = resid var 2, MAF 1 > MAF 2
1000	5000	0.5	0.01	1	1	1	FALSE	0.999413	Equal residual variances, different MAF, no PC affect on genetic variance	Stratified variance	0.987807	Resid var 1 = resid var 2, MAF 1 > MAF 2
1000	5000	0.5	0.01	1	1	2	TRUE	1.09974	Equal residual variances, different MAF, PC affects genetic variance	Stratified variance	0.960304	Resid var 1 = resid var 2, MAF 1 > MAF 2
1000	5000	0.5	0.01	1	1	2	FALSE	0.999413	Equal residual variances, different MAF, no PC affect on genetic variance	Stratified variance	0.987807	Resid var 1 = resid var 2, MAF 1 > MAF 2
1000	5000	0.5	0.01	1	2	1	TRUE	0.977848	Different residual variances, different MAF, PC affects genetic variance	Homogeneous variance	0.932047	Resid var 1 < resid var 2, MAF 1 > MAF 2
1000	5000	0.5	0.01	1	2	1	FALSE	0.763763	Different residual variances, different MAF, no PC effect on genetic variance	Homogeneous variance	0.763543	Resid var 1 < resid var 2, MAF 1 > MAF 2
1000	5000	0.5	0.01	1	2	2	TRUE	0.977848	Different residual variances, different MAF, PC affects genetic variance	Homogeneous variance	0.932047	Resid var 1 < resid var 2, MAF 1 > MAF 2
1000	5000	0.5	0.01	1	2	2	FALSE	0.763763	Different residual variances, different MAF, no PC effect on genetic variance	Homogeneous variance	0.763543	Resid var 1 < resid var 2, MAF 1 > MAF 2
1000	5000	0.5	0.01	2	1	1	TRUE	1.21813	Different residual variances, different MAF, PC affects genetic variance	Homogeneous variance	1.17424	Resid var 1 > resid var 2, MAF 1 > MAF 2
1000	1000	0.01	0.05	1	1	2	TRUE	0.672858	Equal residual variances, different MAF, PC affects genetic variance	Homogeneous variance	0.663929	Resid var 1 = resid var 2, MAF 1 < MAF 2
1000	5000	0.5	0.01	2	1	1	FALSE	1.30752	Different residual variances, different MAF, no PC effect on genetic variance	Homogeneous variance	1.31371	Resid var 1 > resid var 2, MAF 1 > MAF 2
1000	5000	0.5	0.01	2	1	2	TRUE	1.21813	Different residual variances, different MAF, PC affects genetic variance	Homogeneous variance	1.17424	Resid var 1 > resid var 2, MAF 1 > MAF 2
1000	5000	0.5	0.01	2	1	2	FALSE	1.30752	Different residual variances, different MAF, no PC effect on genetic variance	Homogeneous variance	1.31371	Resid var 1 > resid var 2, MAF 1 > MAF 2
1000	5000	0.5	0.01	2	2	1	TRUE	1.08386	Equal residual variances, different MAF, PC affects genetic variance	Homogeneous variance	1.06176	Resid var 1 = resid var 2, MAF 1 > MAF 2
1000	5000	0.5	0.01	2	2	1	FALSE	0.999384	Equal residual variances, different MAF, no PC affect on genetic variance	Homogeneous variance	1.00349	Resid var 1 = resid var 2, MAF 1 > MAF 2
1000	1000	0.01	0.05	1	1	2	FALSE	0.999651	Equal residual variances, different MAF, no PC affect on genetic variance	Homogeneous variance	0.985627	Resid var 1 = resid var 2, MAF 1 < MAF 2
1000	5000	0.5	0.01	2	2	2	TRUE	1.08386	Equal residual variances, different MAF, PC affects genetic variance	Homogeneous variance	1.06176	Resid var 1 = resid var 2, MAF 1 > MAF 2
1000	5000	0.5	0.01	2	2	2	FALSE	0.999384	Equal residual variances, different MAF, no PC affect on genetic variance	Homogeneous variance	1.00349	Resid var 1 = resid var 2, MAF 1 > MAF 2
1000	1000	0.01	0.05	1	2	1	TRUE	0.78228	Different residual variances, different MAF, PC affects genetic variance	Homogeneous variance	0.774423	Resid var 1 < resid var 2, MAF 1 < MAF 2
1000	5000	0.5	0.05	1	1	1	TRUE	1.0518	Equal residual variances, different MAF, PC affects genetic variance	Homogeneous variance	1.06836	Resid var 1 = resid var 2, MAF 1 > MAF 2
1000	5000	0.5	0.05	1	1	1	FALSE	0.999756	Equal residual variances, different MAF, no PC affect on genetic variance	Homogeneous variance	0.988917	Resid var 1 = resid var 2, MAF 1 > MAF 2
1000	1000	0.01	0.05	1	2	1	FALSE	1.13077	Different residual variances, different MAF, no PC effect on genetic variance	Homogeneous variance	1.12047	Resid var 1 < resid var 2, MAF 1 < MAF 2
1000	5000	0.5	0.05	1	1	2	TRUE	1.0518	Equal residual variances, different MAF, PC affects genetic variance	Homogeneous variance	1.06836	Resid var 1 = resid var 2, MAF 1 > MAF 2
1000	5000	0.5	0.05	1	1	2	FALSE	0.999756	Equal residual variances, different MAF, no PC affect on genetic variance	Homogeneous variance	0.988917	Resid var 1 = resid var 2, MAF 1 > MAF 2
1000	5000	0.5	0.05	1	2	1	TRUE	0.988619	Different residual variances, different MAF, PC affects genetic variance	Homogeneous variance	1.00614	Resid var 1 < resid var 2, MAF 1 > MAF 2
1000	5000	0.5	0.05	1	2	1	FALSE	0.877605	Different residual variances, different MAF, no PC effect on genetic variance	Homogeneous variance	0.873971	Resid var 1 < resid var 2, MAF 1 > MAF 2
1000	5000	0.5	0.05	1	2	2	TRUE	0.988619	Different residual variances, different MAF, PC affects genetic variance	Homogeneous variance	1.00614	Resid var 1 < resid var 2, MAF 1 > MAF 2
1000	5000	0.5	0.05	1	2	2	FALSE	0.877605	Different residual variances, different MAF, no PC effect on genetic variance	Homogeneous variance	0.873971	Resid var 1 < resid var 2, MAF 1 > MAF 2
1000	5000	0.5	0.05	2	1	1	TRUE	1.11316	Different residual variances, different MAF, PC affects genetic variance	Homogeneous variance	1.13743	Resid var 1 > resid var 2, MAF 1 > MAF 2
1000	5000	0.5	0.05	2	1	1	FALSE	1.15945	Different residual variances, different MAF, no PC effect on genetic variance	Homogeneous variance	1.15468	Resid var 1 > resid var 2, MAF 1 > MAF 2
1000	5000	0.5	0.05	2	1	2	TRUE	1.11316	Different residual variances, different MAF, PC affects genetic variance	Homogeneous variance	1.13743	Resid var 1 > resid var 2, MAF 1 > MAF 2
1000	5000	0.5	0.05	2	1	2	FALSE	1.15945	Different residual variances, different MAF, no PC effect on genetic variance	Homogeneous variance	1.15468	Resid var 1 > resid var 2, MAF 1 > MAF 2
1000	5000	0.5	0.05	2	2	1	TRUE	1.04356	Equal residual variances, different MAF, PC affects genetic variance	Homogeneous variance	1.05389	Resid var 1 = resid var 2, MAF 1 > MAF 2
1000	5000	0.5	0.05	2	2	1	FALSE	0.99974	Equal residual variances, different MAF, no PC affect on genetic variance	Homogeneous variance	0.994343	Resid var 1 = resid var 2, MAF 1 > MAF 2
1000	5000	0.5	0.05	2	2	2	TRUE	1.04356	Equal residual variances, different MAF, PC affects genetic variance	Homogeneous variance	1.05389	Resid var 1 = resid var 2, MAF 1 > MAF 2
1000	5000	0.5	0.05	2	2	2	FALSE	0.99974	Equal residual variances, different MAF, no PC affect on genetic variance	Homogeneous variance	0.994343	Resid var 1 = resid var 2, MAF 1 > MAF 2
1000	1000	0.01	0.05	1	2	2	TRUE	0.78228	Different residual variances, different MAF, PC affects genetic variance	Homogeneous variance	0.774423	Resid var 1 < resid var 2, MAF 1 < MAF 2
1000	1000	0.01	0.05	1	2	2	FALSE	1.13077	Different residual variances, different MAF, no PC effect on genetic variance	Homogeneous variance	1.12047	Resid var 1 < resid var 2, MAF 1 < MAF 2
1000	5000	0.5	0.5	1	1	1	TRUE	0.999992	Equal MAF	Homogeneous variance	1.02256	Resid var 1 = resid var 2, MAF 1 = MAF 2
1000	5000	0.5	0.5	1	1	1	FALSE	1	Equal MAF	Homogeneous variance	1.00448	Resid var 1 = resid var 2, MAF 1 = MAF 2
1000	5000	0.5	0.5	1	1	2	TRUE	0.999992	Equal MAF	Homogeneous variance	1.02256	Resid var 1 = resid var 2, MAF 1 = MAF 2
1000	5000	0.5	0.5	1	1	2	FALSE	1	Equal MAF	Homogeneous variance	1.00448	Resid var 1 = resid var 2, MAF 1 = MAF 2
1000	5000	0.5	0.5	1	2	1	TRUE	1	Equal MAF	Homogeneous variance	1.0491	Resid var 1 < resid var 2, MAF 1 = MAF 2
1000	1000	0.01	0.05	2	1	1	TRUE	0.636196	Different residual variances, different MAF, PC affects genetic variance	Homogeneous variance	0.627378	Resid var 1 > resid var 2, MAF 1 < MAF 2
1000	5000	0.5	0.5	1	2	1	FALSE	1.00002	Equal MAF	Homogeneous variance	1.01613	Resid var 1 < resid var 2, MAF 1 = MAF 2
1000	5000	0.5	0.5	1	2	2	TRUE	1	Equal MAF	Homogeneous variance	1.0491	Resid var 1 < resid var 2, MAF 1 = MAF 2
1000	5000	0.5	0.5	1	2	2	FALSE	1.00002	Equal MAF	Homogeneous variance	1.01613	Resid var 1 < resid var 2, MAF 1 = MAF 2
1000	5000	0.5	0.5	2	1	1	TRUE	0.999982	Equal MAF	Homogeneous variance	1.03329	Resid var 1 > resid var 2, MAF 1 = MAF 2
1000	5000	0.5	0.5	2	1	1	FALSE	0.999975	Equal MAF	Homogeneous variance	1.01814	Resid var 1 > resid var 2, MAF 1 = MAF 2
1000	1000	0.01	0.05	2	1	1	FALSE	0.868639	Different residual variances, different MAF, no PC effect on genetic variance	Homogeneous variance	0.844669	Resid var 1 > resid var 2, MAF 1 < MAF 2
1000	5000	0.5	0.5	2	1	2	TRUE	0.999982	Equal MAF	Homogeneous variance	1.03329	Resid var 1 > resid var 2, MAF 1 = MAF 2
1000	5000	0.5	0.5	2	1	2	FALSE	0.999975	Equal MAF	Homogeneous variance	1.01814	Resid var 1 > resid var 2, MAF 1 = MAF 2
1000	5000	0.5	0.5	2	2	1	TRUE	0.999993	Equal MAF	Homogeneous variance	0.995537	Resid var 1 = resid var 2, MAF 1 = MAF 2
1000	5000	0.5	0.5	2	2	1	FALSE	1	Equal MAF	Homogeneous variance	1.00912	Resid var 1 = resid var 2, MAF 1 = MAF 2
1000	5000	0.5	0.5	2	2	2	TRUE	0.999993	Equal MAF	Homogeneous variance	1.05965	Resid var 1 = resid var 2, MAF 1 = MAF 2
1000	5000	0.5	0.5	2	2	2	FALSE	1	Equal MAF	Homogeneous variance	1.00912	Resid var 1 = resid var 2, MAF 1 = MAF 2
1000	1000	0.01	0.05	2	1	2	TRUE	0.636196	Different residual variances, different MAF, PC affects genetic variance	Homogeneous variance	0.627378	Resid var 1 > resid var 2, MAF 1 < MAF 2
1000	1000	0.01	0.05	2	1	2	FALSE	0.868639	Different residual variances, different MAF, no PC effect on genetic variance	Homogeneous variance	0.844669	Resid var 1 > resid var 2, MAF 1 < MAF 2
5000	1000	0.01	0.01	1	1	1	TRUE	0.999948	Equal MAF	Homogeneous variance	0.972907	Resid var 1 = resid var 2, MAF 1 = MAF 2
5000	1000	0.01	0.01	1	1	1	FALSE	1.00002	Equal MAF	Homogeneous variance	0.946863	Resid var 1 = resid var 2, MAF 1 = MAF 2
5000	1000	0.01	0.01	1	1	2	TRUE	0.999948	Equal MAF	Homogeneous variance	0.972907	Resid var 1 = resid var 2, MAF 1 = MAF 2
5000	1000	0.01	0.01	1	1	2	FALSE	1.00002	Equal MAF	Homogeneous variance	0.946863	Resid var 1 = resid var 2, MAF 1 = MAF 2
5000	1000	0.01	0.01	1	2	1	TRUE	1.00004	Equal MAF	Homogeneous variance	0.968128	Resid var 1 < resid var 2, MAF 1 = MAF 2
5000	1000	0.01	0.01	1	2	1	FALSE	1.00004	Equal MAF	Homogeneous variance	0.928136	Resid var 1 < resid var 2, MAF 1 = MAF 2
5000	1000	0.01	0.01	1	2	2	TRUE	1.00004	Equal MAF	Homogeneous variance	0.968128	Resid var 1 < resid var 2, MAF 1 = MAF 2
5000	1000	0.01	0.01	1	2	2	FALSE	1.00004	Equal MAF	Homogeneous variance	0.928136	Resid var 1 < resid var 2, MAF 1 = MAF 2
5000	1000	0.01	0.01	2	1	1	TRUE	0.999864	Equal MAF	Homogeneous variance	0.964562	Resid var 1 > resid var 2, MAF 1 = MAF 2
5000	1000	0.01	0.01	2	1	1	FALSE	0.999931	Equal MAF	Homogeneous variance	0.946838	Resid var 1 > resid var 2, MAF 1 = MAF 2
5000	1000	0.01	0.01	2	1	2	TRUE	0.999864	Equal MAF	Homogeneous variance	0.964562	Resid var 1 > resid var 2, MAF 1 = MAF 2
5000	1000	0.01	0.01	2	1	2	FALSE	0.999931	Equal MAF	Homogeneous variance	0.946838	Resid var 1 > resid var 2, MAF 1 = MAF 2
5000	1000	0.01	0.01	2	2	1	TRUE	0.999978	Equal MAF	Homogeneous variance	0.991709	Resid var 1 = resid var 2, MAF 1 = MAF 2
1000	1000	0.01	0.05	2	2	1	TRUE	0.738405	Equal residual variances, different MAF, PC affects genetic variance	Homogeneous variance	0.737324	Resid var 1 = resid var 2, MAF 1 < MAF 2
5000	1000	0.01	0.01	2	2	1	FALSE	1.00002	Equal MAF	Homogeneous variance	0.926726	Resid var 1 = resid var 2, MAF 1 = MAF 2
5000	1000	0.01	0.01	2	2	2	TRUE	0.999978	Equal MAF	Homogeneous variance	0.991709	Resid var 1 = resid var 2, MAF 1 = MAF 2
5000	1000	0.01	0.01	2	2	2	FALSE	1.00002	Equal MAF	Homogeneous variance	0.926726	Resid var 1 = resid var 2, MAF 1 = MAF 2
1000	1000	0.01	0.05	2	2	1	FALSE	0.999622	Equal residual variances, different MAF, no PC affect on genetic variance	Homogeneous variance	0.974399	Resid var 1 = resid var 2, MAF 1 < MAF 2
5000	1000	0.01	0.05	1	1	1	TRUE	0.903265	Equal residual variances, different MAF, PC affects genetic variance	Homogeneous variance	0.889378	Resid var 1 = resid var 2, MAF 1 < MAF 2
1000	1000	0.01	0.05	2	2	2	TRUE	0.738689	Equal residual variances, different MAF, PC affects genetic variance	Homogeneous variance	0.735618	Resid var 1 = resid var 2, MAF 1 < MAF 2
5000	1000	0.01	0.05	1	1	1	FALSE	0.999526	Equal residual variances, different MAF, no PC affect on genetic variance	Homogeneous variance	0.992508	Resid var 1 = resid var 2, MAF 1 < MAF 2
5000	1000	0.01	0.05	1	1	2	TRUE	0.903265	Equal residual variances, different MAF, PC affects genetic variance	Homogeneous variance	0.889378	Resid var 1 = resid var 2, MAF 1 < MAF 2
5000	1000	0.01	0.05	1	1	2	FALSE	0.999526	Equal residual variances, different MAF, no PC affect on genetic variance	Homogeneous variance	0.992508	Resid var 1 = resid var 2, MAF 1 < MAF 2
5000	1000	0.01	0.05	1	2	1	TRUE	1.02296	Different residual variances, different MAF, PC affects genetic variance	Homogeneous variance	0.996727	Resid var 1 < resid var 2, MAF 1 < MAF 2
5000	1000	0.01	0.05	1	2	1	FALSE	1.14856	Different residual variances, different MAF, no PC effect on genetic variance	Homogeneous variance	1.13888	Resid var 1 < resid var 2, MAF 1 < MAF 2
1000	1000	0.01	0.05	2	2	2	FALSE	0.999622	Equal residual variances, different MAF, no PC affect on genetic variance	Homogeneous variance	0.974399	Resid var 1 = resid var 2, MAF 1 < MAF 2
5000	1000	0.01	0.05	1	2	2	TRUE	1.02296	Different residual variances, different MAF, PC affects genetic variance	Homogeneous variance	0.996727	Resid var 1 < resid var 2, MAF 1 < MAF 2
5000	1000	0.01	0.05	1	2	2	FALSE	1.14856	Different residual variances, different MAF, no PC effect on genetic variance	Homogeneous variance	1.13888	Resid var 1 < resid var 2, MAF 1 < MAF 2
5000	1000	0.01	0.05	2	1	1	TRUE	0.833873	Different residual variances, different MAF, PC affects genetic variance	Homogeneous variance	0.819807	Resid var 1 > resid var 2, MAF 1 < MAF 2
5000	1000	0.01	0.05	2	1	1	FALSE	0.885566	Different residual variances, different MAF, no PC effect on genetic variance	Homogeneous variance	0.851103	Resid var 1 > resid var 2, MAF 1 < MAF 2
5000	1000	0.01	0.05	2	1	2	TRUE	0.833873	Different residual variances, different MAF, PC affects genetic variance	Homogeneous variance	0.819807	Resid var 1 > resid var 2, MAF 1 < MAF 2
5000	1000	0.01	0.05	2	1	2	FALSE	0.885566	Different residual variances, different MAF, no PC effect on genetic variance	Homogeneous variance	0.851103	Resid var 1 > resid var 2, MAF 1 < MAF 2
5000	1000	0.01	0.05	2	2	1	TRUE	0.929569	Equal residual variances, different MAF, PC affects genetic variance	Homogeneous variance	0.897593	Resid var 1 = resid var 2, MAF 1 < MAF 2
5000	1000	0.01	0.05	2	2	1	FALSE	0.999617	Equal residual variances, different MAF, no PC affect on genetic variance	Homogeneous variance	0.972366	Resid var 1 = resid var 2, MAF 1 < MAF 2
5000	1000	0.01	0.05	2	2	2	TRUE	0.929569	Equal residual variances, different MAF, PC affects genetic variance	Homogeneous variance	0.897593	Resid var 1 = resid var 2, MAF 1 < MAF 2
5000	1000	0.01	0.05	2	2	2	FALSE	0.999617	Equal residual variances, different MAF, no PC affect on genetic variance	Homogeneous variance	0.972366	Resid var 1 = resid var 2, MAF 1 < MAF 2
5000	1000	0.01	0.5	1	1	1	TRUE	0.799848	Equal residual variances, different MAF, PC affects genetic variance	Homogeneous variance	0.80589	Resid var 1 = resid var 2, MAF 1 < MAF 2
5000	1000	0.01	0.5	1	1	1	FALSE	0.998887	Equal residual variances, different MAF, no PC affect on genetic variance	Homogeneous variance	0.976825	Resid var 1 = resid var 2, MAF 1 < MAF 2
5000	1000	0.01	0.5	1	1	2	TRUE	0.799848	Equal residual variances, different MAF, PC affects genetic variance	Homogeneous variance	0.80589	Resid var 1 = resid var 2, MAF 1 < MAF 2
5000	1000	0.01	0.5	1	1	2	FALSE	0.998887	Equal residual variances, different MAF, no PC affect on genetic variance	Homogeneous variance	0.976825	Resid var 1 = resid var 2, MAF 1 < MAF 2
5000	1000	0.01	0.5	1	2	1	TRUE	1.04726	Different residual variances, different MAF, PC affects genetic variance	Homogeneous variance	1.05359	Resid var 1 < resid var 2, MAF 1 < MAF 2
5000	1000	0.01	0.5	1	2	1	FALSE	1.30709	Different residual variances, different MAF, no PC effect on genetic variance	Homogeneous variance	1.28696	Resid var 1 < resid var 2, MAF 1 < MAF 2
5000	1000	0.01	0.5	1	2	2	TRUE	1.04726	Different residual variances, different MAF, PC affects genetic variance	Homogeneous variance	1.05359	Resid var 1 < resid var 2, MAF 1 < MAF 2
5000	1000	0.01	0.5	1	2	2	FALSE	1.30709	Different residual variances, different MAF, no PC effect on genetic variance	Homogeneous variance	1.28696	Resid var 1 < resid var 2, MAF 1 < MAF 2
5000	1000	0.01	0.5	2	1	1	TRUE	0.656551	Different residual variances, different MAF, PC affects genetic variance	Homogeneous variance	0.658626	Resid var 1 > resid var 2, MAF 1 < MAF 2
5000	1000	0.01	0.5	2	1	1	FALSE	0.763388	Different residual variances, different MAF, no PC effect on genetic variance	Homogeneous variance	0.736172	Resid var 1 > resid var 2, MAF 1 < MAF 2
5000	1000	0.01	0.5	2	1	2	TRUE	0.656551	Different residual variances, different MAF, PC affects genetic variance	Homogeneous variance	0.658626	Resid var 1 > resid var 2, MAF 1 < MAF 2
5000	1000	0.01	0.5	2	1	2	FALSE	0.763388	Different residual variances, different MAF, no PC effect on genetic variance	Homogeneous variance	0.736172	Resid var 1 > resid var 2, MAF 1 < MAF 2
5000	1000	0.01	0.5	2	2	1	TRUE	0.85424	Equal residual variances, different MAF, PC affects genetic variance	Homogeneous variance	0.864483	Resid var 1 = resid var 2, MAF 1 < MAF 2
5000	1000	0.01	0.5	2	2	1	FALSE	0.999075	Equal residual variances, different MAF, no PC affect on genetic variance	Homogeneous variance	0.984056	Resid var 1 = resid var 2, MAF 1 < MAF 2
5000	1000	0.01	0.5	2	2	2	TRUE	0.85424	Equal residual variances, different MAF, PC affects genetic variance	Homogeneous variance	0.864483	Resid var 1 = resid var 2, MAF 1 < MAF 2
5000	1000	0.01	0.5	2	2	2	FALSE	0.999075	Equal residual variances, different MAF, no PC affect on genetic variance	Homogeneous variance	0.984056	Resid var 1 = resid var 2, MAF 1 < MAF 2
5000	1000	0.05	0.01	1	1	1	TRUE	1.03784	Equal residual variances, different MAF, PC affects genetic variance	Homogeneous variance	1.06976	Resid var 1 = resid var 2, MAF 1 > MAF 2
5000	1000	0.05	0.01	1	1	1	FALSE	1.00016	Equal residual variances, different MAF, no PC affect on genetic variance	Homogeneous variance	0.990505	Resid var 1 = resid var 2, MAF 1 > MAF 2
5000	1000	0.05	0.01	1	1	2	TRUE	1.03784	Equal residual variances, different MAF, PC affects genetic variance	Homogeneous variance	1.06976	Resid var 1 = resid var 2, MAF 1 > MAF 2
5000	1000	0.05	0.01	1	1	2	FALSE	1.00016	Equal residual variances, different MAF, no PC affect on genetic variance	Homogeneous variance	0.990505	Resid var 1 = resid var 2, MAF 1 > MAF 2
5000	1000	0.05	0.01	1	2	1	TRUE	0.990961	Different residual variances, different MAF, PC affects genetic variance	Homogeneous variance	1.02619	Resid var 1 < resid var 2, MAF 1 > MAF 2
5000	1000	0.05	0.01	1	2	1	FALSE	0.941741	Different residual variances, different MAF, no PC effect on genetic variance	Homogeneous variance	0.937719	Resid var 1 < resid var 2, MAF 1 > MAF 2
5000	1000	0.05	0.01	1	2	2	TRUE	0.990961	Different residual variances, different MAF, PC affects genetic variance	Homogeneous variance	1.02619	Resid var 1 < resid var 2, MAF 1 > MAF 2
5000	1000	0.05	0.01	1	2	2	FALSE	0.941741	Different residual variances, different MAF, no PC effect on genetic variance	Homogeneous variance	0.937719	Resid var 1 < resid var 2, MAF 1 > MAF 2
5000	1000	0.05	0.01	2	1	1	TRUE	1.06501	Different residual variances, different MAF, PC affects genetic variance	Homogeneous variance	1.07463	Resid var 1 > resid var 2, MAF 1 > MAF 2
5000	1000	0.05	0.01	2	1	1	FALSE	1.04479	Different residual variances, different MAF, no PC effect on genetic variance	Homogeneous variance	1.01158	Resid var 1 > resid var 2, MAF 1 > MAF 2
5000	1000	0.05	0.01	2	1	2	TRUE	1.06501	Different residual variances, different MAF, PC affects genetic variance	Homogeneous variance	1.07463	Resid var 1 > resid var 2, MAF 1 > MAF 2
5000	1000	0.05	0.01	2	1	2	FALSE	1.04479	Different residual variances, different MAF, no PC effect on genetic variance	Homogeneous variance	1.01158	Resid var 1 > resid var 2, MAF 1 > MAF 2
5000	1000	0.05	0.01	2	2	1	TRUE	1.02755	Equal residual variances, different MAF, PC affects genetic variance	Homogeneous variance	1.04247	Resid var 1 = resid var 2, MAF 1 > MAF 2
5000	1000	0.05	0.01	2	2	1	FALSE	1.00012	Equal residual variances, different MAF, no PC affect on genetic variance	Homogeneous variance	0.974188	Resid var 1 = resid var 2, MAF 1 > MAF 2
5000	1000	0.05	0.01	2	2	2	TRUE	1.02755	Equal residual variances, different MAF, PC affects genetic variance	Homogeneous variance	1.04247	Resid var 1 = resid var 2, MAF 1 > MAF 2
5000	1000	0.05	0.01	2	2	2	FALSE	1.00012	Equal residual variances, different MAF, no PC affect on genetic variance	Homogeneous variance	0.974188	Resid var 1 = resid var 2, MAF 1 > MAF 2
5000	1000	0.05	0.05	1	1	1	TRUE	0.999998	Equal MAF	Homogeneous variance	1.06253	Resid var 1 = resid var 2, MAF 1 = MAF 2
5000	1000	0.05	0.05	1	1	1	FALSE	1.00001	Equal MAF	Homogeneous variance	1.0093	Resid var 1 = resid var 2, MAF 1 = MAF 2
5000	1000	0.05	0.05	1	1	2	TRUE	0.999998	Equal MAF	Homogeneous variance	1.06253	Resid var 1 = resid var 2, MAF 1 = MAF 2
5000	1000	0.05	0.05	1	1	2	FALSE	1.00001	Equal MAF	Homogeneous variance	1.0093	Resid var 1 = resid var 2, MAF 1 = MAF 2
5000	1000	0.05	0.05	1	2	1	TRUE	1.00001	Equal MAF	Homogeneous variance	1.03786	Resid var 1 < resid var 2, MAF 1 = MAF 2
5000	1000	0.05	0.05	1	2	1	FALSE	1	Equal MAF	Homogeneous variance	1.00101	Resid var 1 < resid var 2, MAF 1 = MAF 2
5000	1000	0.05	0.05	1	2	2	TRUE	1.00001	Equal MAF	Homogeneous variance	1.03786	Resid var 1 < resid var 2, MAF 1 = MAF 2
5000	1000	0.05	0.05	1	2	2	FALSE	1	Equal MAF	Homogeneous variance	1.00101	Resid var 1 < resid var 2, MAF 1 = MAF 2
5000	1000	0.05	0.05	2	1	1	TRUE	0.999986	Equal MAF	Homogeneous variance	1.03222	Resid var 1 > resid var 2, MAF 1 = MAF 2
5000	1000	0.05	0.05	2	1	1	FALSE	0.999993	Equal MAF	Homogeneous variance	0.977303	Resid var 1 > resid var 2, MAF 1 = MAF 2
5000	1000	0.05	0.05	2	1	2	TRUE	0.999986	Equal MAF	Homogeneous variance	1.03222	Resid var 1 > resid var 2, MAF 1 = MAF 2
5000	1000	0.05	0.05	2	1	2	FALSE	0.999993	Equal MAF	Homogeneous variance	0.977303	Resid var 1 > resid var 2, MAF 1 = MAF 2
5000	1000	0.05	0.05	2	2	1	TRUE	1	Equal MAF	Homogeneous variance	1.03436	Resid var 1 = resid var 2, MAF 1 = MAF 2
5000	1000	0.05	0.05	2	2	1	FALSE	1.00001	Equal MAF	Homogeneous variance	0.970132	Resid var 1 = resid var 2, MAF 1 = MAF 2
5000	1000	0.05	0.05	2	2	2	TRUE	1	Equal MAF	Homogeneous variance	1.03436	Resid var 1 = resid var 2, MAF 1 = MAF 2
5000	1000	0.05	0.05	2	2	2	FALSE	1.00001	Equal MAF	Homogeneous variance	0.970132	Resid var 1 = resid var 2, MAF 1 = MAF 2
5000	1000	0.05	0.5	1	1	1	TRUE	0.896373	Equal residual variances, different MAF, PC affects genetic variance	Homogeneous variance	0.922202	Resid var 1 = resid var 2, MAF 1 < MAF 2
5000	1000	0.05	0.5	1	1	1	FALSE	0.999503	Equal residual variances, different MAF, no PC affect on genetic variance	Homogeneous variance	0.990157	Resid var 1 = resid var 2, MAF 1 < MAF 2
5000	1000	0.05	0.5	1	1	2	TRUE	0.896373	Equal residual variances, different MAF, PC affects genetic variance	Homogeneous variance	0.922202	Resid var 1 = resid var 2, MAF 1 < MAF 2
5000	1000	0.05	0.5	1	1	2	FALSE	0.999503	Equal residual variances, different MAF, no PC affect on genetic variance	Homogeneous variance	0.990157	Resid var 1 = resid var 2, MAF 1 < MAF 2
5000	1000	0.05	0.5	1	2	1	TRUE	1.0246	Different residual variances, different MAF, PC affects genetic variance	Homogeneous variance	1.04188	Resid var 1 < resid var 2, MAF 1 < MAF 2
5000	1000	0.05	0.5	1	2	1	FALSE	1.15924	Different residual variances, different MAF, no PC effect on genetic variance	Homogeneous variance	1.1464	Resid var 1 < resid var 2, MAF 1 < MAF 2
5000	1000	0.05	0.5	1	2	2	TRUE	1.0246	Different residual variances, different MAF, PC affects genetic variance	Homogeneous variance	1.04188	Resid var 1 < resid var 2, MAF 1 < MAF 2
5000	1000	0.05	0.5	1	2	2	FALSE	1.15924	Different residual variances, different MAF, no PC effect on genetic variance	Homogeneous variance	1.1464	Resid var 1 < resid var 2, MAF 1 < MAF 2
5000	1000	0.05	0.5	2	1	1	TRUE	0.822085	Different residual variances, different MAF, PC affects genetic variance	Homogeneous variance	0.845938	Resid var 1 > resid var 2, MAF 1 < MAF 2
5000	1000	0.05	0.5	2	1	1	FALSE	0.877436	Different residual variances, different MAF, no PC effect on genetic variance	Homogeneous variance	0.85686	Resid var 1 > resid var 2, MAF 1 < MAF 2
5000	1000	0.05	0.5	2	1	2	TRUE	0.822085	Different residual variances, different MAF, PC affects genetic variance	Homogeneous variance	0.845938	Resid var 1 > resid var 2, MAF 1 < MAF 2
5000	1000	0.05	0.5	2	1	2	FALSE	0.877436	Different residual variances, different MAF, no PC effect on genetic variance	Homogeneous variance	0.85686	Resid var 1 > resid var 2, MAF 1 < MAF 2
5000	1000	0.05	0.5	2	2	1	TRUE	0.924547	Equal residual variances, different MAF, PC affects genetic variance	Homogeneous variance	0.930066	Resid var 1 = resid var 2, MAF 1 < MAF 2
5000	1000	0.05	0.5	2	2	1	FALSE	0.999602	Equal residual variances, different MAF, no PC affect on genetic variance	Homogeneous variance	0.981022	Resid var 1 = resid var 2, MAF 1 < MAF 2
5000	1000	0.05	0.5	2	2	2	TRUE	0.924547	Equal residual variances, different MAF, PC affects genetic variance	Homogeneous variance	0.930066	Resid var 1 = resid var 2, MAF 1 < MAF 2
5000	1000	0.05	0.5	2	2	2	FALSE	0.999602	Equal residual variances, different MAF, no PC affect on genetic variance	Homogeneous variance	0.981022	Resid var 1 = resid var 2, MAF 1 < MAF 2
5000	1000	0.5	0.01	1	1	1	TRUE	1.04746	Equal residual variances, different MAF, PC affects genetic variance	Homogeneous variance	1.06589	Resid var 1 = resid var 2, MAF 1 > MAF 2
5000	1000	0.5	0.01	1	1	1	FALSE	1.00019	Equal residual variances, different MAF, no PC affect on genetic variance	Homogeneous variance	1.00952	Resid var 1 = resid var 2, MAF 1 > MAF 2
5000	1000	0.5	0.01	1	1	2	TRUE	1.04746	Equal residual variances, different MAF, PC affects genetic variance	Homogeneous variance	1.06589	Resid var 1 = resid var 2, MAF 1 > MAF 2
5000	1000	0.5	0.01	1	1	2	FALSE	1.00019	Equal residual variances, different MAF, no PC affect on genetic variance	Homogeneous variance	1.00952	Resid var 1 = resid var 2, MAF 1 > MAF 2
5000	1000	0.5	0.01	1	2	1	TRUE	0.988647	Different residual variances, different MAF, PC affects genetic variance	Homogeneous variance	1.00602	Resid var 1 < resid var 2, MAF 1 > MAF 2
5000	1000	0.5	0.01	1	2	1	FALSE	0.926915	Different residual variances, different MAF, no PC effect on genetic variance	Homogeneous variance	0.929735	Resid var 1 < resid var 2, MAF 1 > MAF 2
5000	1000	0.5	0.01	1	2	2	TRUE	0.988647	Different residual variances, different MAF, PC affects genetic variance	Homogeneous variance	1.00602	Resid var 1 < resid var 2, MAF 1 > MAF 2
5000	1000	0.5	0.01	1	2	2	FALSE	0.926915	Different residual variances, different MAF, no PC effect on genetic variance	Homogeneous variance	0.929735	Resid var 1 < resid var 2, MAF 1 > MAF 2
5000	1000	0.5	0.01	2	1	1	TRUE	1.08154	Different residual variances, different MAF, PC affects genetic variance	Homogeneous variance	1.09729	Resid var 1 > resid var 2, MAF 1 > MAF 2
5000	1000	0.5	0.01	2	1	1	FALSE	1.05617	Different residual variances, different MAF, no PC effect on genetic variance	Homogeneous variance	1.06199	Resid var 1 > resid var 2, MAF 1 > MAF 2
5000	1000	0.5	0.01	2	1	2	TRUE	1.08154	Different residual variances, different MAF, PC affects genetic variance	Homogeneous variance	1.09729	Resid var 1 > resid var 2, MAF 1 > MAF 2
5000	1000	0.5	0.01	2	1	2	FALSE	1.05617	Different residual variances, different MAF, no PC effect on genetic variance	Homogeneous variance	1.06199	Resid var 1 > resid var 2, MAF 1 > MAF 2
5000	1000	0.5	0.01	2	2	1	TRUE	1.03455	Equal residual variances, different MAF, PC affects genetic variance	Homogeneous variance	1.05612	Resid var 1 = resid var 2, MAF 1 > MAF 2
5000	1000	0.5	0.01	2	2	1	FALSE	1.00014	Equal residual variances, different MAF, no PC affect on genetic variance	Homogeneous variance	1.00792	Resid var 1 = resid var 2, MAF 1 > MAF 2
5000	1000	0.5	0.01	2	2	2	TRUE	1.03455	Equal residual variances, different MAF, PC affects genetic variance	Homogeneous variance	1.05612	Resid var 1 = resid var 2, MAF 1 > MAF 2
5000	1000	0.5	0.01	2	2	2	FALSE	1.00014	Equal residual variances, different MAF, no PC affect on genetic variance	Homogeneous variance	1.00792	Resid var 1 = resid var 2, MAF 1 > MAF 2
1000	1000	0.01	0.5	1	1	1	TRUE	0.539445	Equal residual variances, different MAF, PC affects genetic variance	Homogeneous variance	0.533178	Resid var 1 = resid var 2, MAF 1 < MAF 2
1000	1000	0.01	0.5	1	1	1	FALSE	0.999464	Equal residual variances, different MAF, no PC affect on genetic variance	Homogeneous variance	1.00728	Resid var 1 = resid var 2, MAF 1 < MAF 2
5000	1000	0.5	0.05	1	1	1	TRUE	1.03887	Equal residual variances, different MAF, PC affects genetic variance	Homogeneous variance	1.07038	Resid var 1 = resid var 2, MAF 1 > MAF 2
5000	1000	0.5	0.05	1	1	1	FALSE	1.00015	Equal residual variances, different MAF, no PC affect on genetic variance	Homogeneous variance	1.03491	Resid var 1 = resid var 2, MAF 1 > MAF 2
5000	1000	0.5	0.05	1	1	2	TRUE	1.03887	Equal residual variances, different MAF, PC affects genetic variance	Homogeneous variance	1.07038	Resid var 1 = resid var 2, MAF 1 > MAF 2
5000	1000	0.5	0.05	1	1	2	FALSE	1.00015	Equal residual variances, different MAF, no PC affect on genetic variance	Homogeneous variance	1.03491	Resid var 1 = resid var 2, MAF 1 > MAF 2
5000	1000	0.5	0.05	1	2	1	TRUE	0.990705	Different residual variances, different MAF, PC affects genetic variance	Homogeneous variance	1.00808	Resid var 1 < resid var 2, MAF 1 > MAF 2
5000	1000	0.5	0.05	1	2	1	FALSE	0.940138	Different residual variances, different MAF, no PC effect on genetic variance	Homogeneous variance	0.961415	Resid var 1 < resid var 2, MAF 1 > MAF 2
5000	1000	0.5	0.05	1	2	2	TRUE	0.990705	Different residual variances, different MAF, PC affects genetic variance	Homogeneous variance	1.00808	Resid var 1 < resid var 2, MAF 1 > MAF 2
5000	1000	0.5	0.05	1	2	2	FALSE	0.940138	Different residual variances, different MAF, no PC effect on genetic variance	Homogeneous variance	0.961415	Resid var 1 < resid var 2, MAF 1 > MAF 2
5000	1000	0.5	0.05	2	1	1	TRUE	1.06679	Different residual variances, different MAF, PC affects genetic variance	Homogeneous variance	1.10097	Resid var 1 > resid var 2, MAF 1 > MAF 2
1000	1000	0.01	0.5	1	1	2	TRUE	0.539445	Equal residual variances, different MAF, PC affects genetic variance	Homogeneous variance	0.533178	Resid var 1 = resid var 2, MAF 1 < MAF 2
5000	1000	0.5	0.05	2	1	1	FALSE	1.04601	Different residual variances, different MAF, no PC effect on genetic variance	Homogeneous variance	1.07234	Resid var 1 > resid var 2, MAF 1 > MAF 2
5000	1000	0.5	0.05	2	1	2	TRUE	1.06679	Different residual variances, different MAF, PC affects genetic variance	Homogeneous variance	1.10097	Resid var 1 > resid var 2, MAF 1 > MAF 2
5000	1000	0.5	0.05	2	1	2	FALSE	1.04601	Different residual variances, different MAF, no PC effect on genetic variance	Homogeneous variance	1.07234	Resid var 1 > resid var 2, MAF 1 > MAF 2
5000	1000	0.5	0.05	2	2	1	TRUE	1.0283	Equal residual variances, different MAF, PC affects genetic variance	Homogeneous variance	1.0574	Resid var 1 = resid var 2, MAF 1 > MAF 2
5000	1000	0.5	0.05	2	2	1	FALSE	1.00012	Equal residual variances, different MAF, no PC affect on genetic variance	Homogeneous variance	1.01645	Resid var 1 = resid var 2, MAF 1 > MAF 2
1000	1000	0.01	0.5	1	1	2	FALSE	0.999464	Equal residual variances, different MAF, no PC affect on genetic variance	Homogeneous variance	1.00728	Resid var 1 = resid var 2, MAF 1 < MAF 2
5000	1000	0.5	0.05	2	2	2	TRUE	1.0283	Equal residual variances, different MAF, PC affects genetic variance	Homogeneous variance	1.0574	Resid var 1 = resid var 2, MAF 1 > MAF 2
5000	1000	0.5	0.05	2	2	2	FALSE	1.00012	Equal residual variances, different MAF, no PC affect on genetic variance	Homogeneous variance	1.01645	Resid var 1 = resid var 2, MAF 1 > MAF 2
1000	1000	0.01	0.5	1	2	1	TRUE	0.693289	Different residual variances, different MAF, PC affects genetic variance	Homogeneous variance	0.680745	Resid var 1 < resid var 2, MAF 1 < MAF 2
5000	1000	0.5	0.5	1	1	1	TRUE	1.00002	Equal MAF	Homogeneous variance	1.03142	Resid var 1 = resid var 2, MAF 1 = MAF 2
5000	1000	0.5	0.5	1	1	1	FALSE	1	Equal MAF	Homogeneous variance	1.00058	Resid var 1 = resid var 2, MAF 1 = MAF 2
5000	1000	0.5	0.5	1	1	2	TRUE	1.00002	Equal MAF	Homogeneous variance	1.03142	Resid var 1 = resid var 2, MAF 1 = MAF 2
5000	1000	0.5	0.5	1	1	2	FALSE	1	Equal MAF	Homogeneous variance	1.00058	Resid var 1 = resid var 2, MAF 1 = MAF 2
5000	1000	0.5	0.5	1	2	1	TRUE	0.999996	Equal MAF	Homogeneous variance	1.03155	Resid var 1 < resid var 2, MAF 1 = MAF 2
5000	1000	0.5	0.5	1	2	1	FALSE	0.999975	Equal MAF	Homogeneous variance	1.01405	Resid var 1 < resid var 2, MAF 1 = MAF 2
5000	1000	0.5	0.5	1	2	2	TRUE	0.999996	Equal MAF	Homogeneous variance	1.03155	Resid var 1 < resid var 2, MAF 1 = MAF 2
5000	1000	0.5	0.5	1	2	2	FALSE	0.999975	Equal MAF	Homogeneous variance	1.01405	Resid var 1 < resid var 2, MAF 1 = MAF 2
5000	1000	0.5	0.5	2	1	1	TRUE	1.00003	Equal MAF	Homogeneous variance	1.02426	Resid var 1 > resid var 2, MAF 1 = MAF 2
5000	1000	0.5	0.5	2	1	1	FALSE	1.00002	Equal MAF	Homogeneous variance	1.01049	Resid var 1 > resid var 2, MAF 1 = MAF 2
5000	1000	0.5	0.5	2	1	2	TRUE	1.00003	Equal MAF	Homogeneous variance	1.02426	Resid var 1 > resid var 2, MAF 1 = MAF 2
5000	1000	0.5	0.5	2	1	2	FALSE	1.00002	Equal MAF	Homogeneous variance	1.01049	Resid var 1 > resid var 2, MAF 1 = MAF 2
5000	1000	0.5	0.5	2	2	1	TRUE	1.00001	Equal MAF	Homogeneous variance	1.01807	Resid var 1 = resid var 2, MAF 1 = MAF 2
5000	1000	0.5	0.5	2	2	1	FALSE	1	Equal MAF	Homogeneous variance	1.01345	Resid var 1 = resid var 2, MAF 1 = MAF 2
5000	1000	0.5	0.5	2	2	2	TRUE	1.00001	Equal MAF	Homogeneous variance	1.01807	Resid var 1 = resid var 2, MAF 1 = MAF 2
5000	1000	0.5	0.5	2	2	2	FALSE	1	Equal MAF	Homogeneous variance	1.01345	Resid var 1 = resid var 2, MAF 1 = MAF 2
1000	1000	0.01	0.5	1	2	2	TRUE	0.693289	Different residual variances, different MAF, PC affects genetic variance	Homogeneous variance	0.680745	Resid var 1 < resid var 2, MAF 1 < MAF 2
5000	5000	0.01	0.01	1	1	1	TRUE	0.999941	Equal MAF	Homogeneous variance	1.04295	Resid var 1 = resid var 2, MAF 1 = MAF 2
5000	5000	0.01	0.01	1	1	1	FALSE	0.999996	Equal MAF	Homogeneous variance	1.04811	Resid var 1 = resid var 2, MAF 1 = MAF 2
5000	5000	0.01	0.01	1	1	2	TRUE	0.999941	Equal MAF	Homogeneous variance	1.04295	Resid var 1 = resid var 2, MAF 1 = MAF 2
5000	5000	0.01	0.01	1	1	2	FALSE	0.999996	Equal MAF	Homogeneous variance	1.04811	Resid var 1 = resid var 2, MAF 1 = MAF 2
5000	5000	0.01	0.01	1	2	1	TRUE	1.00003	Equal MAF	Homogeneous variance	1.04357	Resid var 1 < resid var 2, MAF 1 = MAF 2
1000	1000	0.01	0.5	2	1	1	TRUE	0.487972	Different residual variances, different MAF, PC affects genetic variance	Homogeneous variance	0.479993	Resid var 1 > resid var 2, MAF 1 < MAF 2
5000	5000	0.01	0.01	1	2	1	FALSE	0.99985	Equal MAF	Homogeneous variance	1.05459	Resid var 1 < resid var 2, MAF 1 = MAF 2
5000	5000	0.01	0.01	1	2	2	TRUE	1.00003	Equal MAF	Homogeneous variance	1.04357	Resid var 1 < resid var 2, MAF 1 = MAF 2
5000	5000	0.01	0.01	1	2	2	FALSE	0.99985	Equal MAF	Homogeneous variance	1.05459	Resid var 1 < resid var 2, MAF 1 = MAF 2
5000	5000	0.01	0.01	2	1	1	TRUE	0.999898	Equal MAF	Homogeneous variance	1.04372	Resid var 1 > resid var 2, MAF 1 = MAF 2
5000	5000	0.01	0.01	2	1	1	FALSE	1.00005	Equal MAF	Homogeneous variance	1.03737	Resid var 1 > resid var 2, MAF 1 = MAF 2
1000	1000	0.01	0.5	2	1	1	FALSE	0.814915	Different residual variances, different MAF, no PC effect on genetic variance	Homogeneous variance	0.815678	Resid var 1 > resid var 2, MAF 1 < MAF 2
5000	5000	0.01	0.01	2	1	2	TRUE	0.999898	Equal MAF	Homogeneous variance	1.04372	Resid var 1 > resid var 2, MAF 1 = MAF 2
5000	5000	0.01	0.01	2	1	2	FALSE	1.00005	Equal MAF	Homogeneous variance	1.03737	Resid var 1 > resid var 2, MAF 1 = MAF 2
5000	5000	0.01	0.01	2	2	1	TRUE	1	Equal MAF	Homogeneous variance	1.03573	Resid var 1 = resid var 2, MAF 1 = MAF 2
5000	5000	0.01	0.01	2	2	1	FALSE	0.999999	Equal MAF	Homogeneous variance	1.04375	Resid var 1 = resid var 2, MAF 1 = MAF 2
5000	5000	0.01	0.01	2	2	2	TRUE	0.999864	Equal MAF	Homogeneous variance	1.04118	Resid var 1 = resid var 2, MAF 1 = MAF 2
5000	5000	0.01	0.01	2	2	2	FALSE	0.999999	Equal MAF	Homogeneous variance	1.04375	Resid var 1 = resid var 2, MAF 1 = MAF 2
1000	1000	0.01	0.5	2	1	2	TRUE	0.487972	Different residual variances, different MAF, PC affects genetic variance	Homogeneous variance	0.479993	Resid var 1 > resid var 2, MAF 1 < MAF 2
1000	1000	0.01	0.5	2	1	2	FALSE	0.814915	Different residual variances, different MAF, no PC effect on genetic variance	Homogeneous variance	0.815678	Resid var 1 > resid var 2, MAF 1 < MAF 2
5000	5000	0.01	0.05	1	1	1	TRUE	0.672519	Equal residual variances, different MAF, PC affects genetic variance	Homogeneous variance	0.672393	Resid var 1 = resid var 2, MAF 1 < MAF 2
5000	5000	0.01	0.05	1	1	1	FALSE	0.999973	Equal residual variances, different MAF, no PC affect on genetic variance	Homogeneous variance	1.03556	Resid var 1 = resid var 2, MAF 1 < MAF 2
5000	5000	0.01	0.05	1	1	2	TRUE	0.672519	Equal residual variances, different MAF, PC affects genetic variance	Homogeneous variance	0.672393	Resid var 1 = resid var 2, MAF 1 < MAF 2
5000	5000	0.01	0.05	1	1	2	FALSE	0.999973	Equal residual variances, different MAF, no PC affect on genetic variance	Homogeneous variance	1.03556	Resid var 1 = resid var 2, MAF 1 < MAF 2
5000	5000	0.01	0.05	1	2	1	TRUE	0.781654	Different residual variances, different MAF, PC affects genetic variance	Homogeneous variance	0.790721	Resid var 1 < resid var 2, MAF 1 < MAF 2
5000	5000	0.01	0.05	1	2	1	FALSE	1.13088	Different residual variances, different MAF, no PC effect on genetic variance	Homogeneous variance	1.17627	Resid var 1 < resid var 2, MAF 1 < MAF 2
5000	5000	0.01	0.05	1	2	2	TRUE	0.781654	Different residual variances, different MAF, PC affects genetic variance	Homogeneous variance	0.790721	Resid var 1 < resid var 2, MAF 1 < MAF 2
5000	5000	0.01	0.05	1	2	2	FALSE	1.13088	Different residual variances, different MAF, no PC effect on genetic variance	Homogeneous variance	1.17627	Resid var 1 < resid var 2, MAF 1 < MAF 2
5000	5000	0.01	0.05	2	1	1	TRUE	0.636124	Different residual variances, different MAF, PC affects genetic variance	Homogeneous variance	0.635534	Resid var 1 > resid var 2, MAF 1 < MAF 2
5000	5000	0.01	0.05	2	1	1	FALSE	0.869032	Different residual variances, different MAF, no PC effect on genetic variance	Homogeneous variance	0.902004	Resid var 1 > resid var 2, MAF 1 < MAF 2
5000	5000	0.01	0.05	2	1	2	TRUE	0.636124	Different residual variances, different MAF, PC affects genetic variance	Homogeneous variance	0.635534	Resid var 1 > resid var 2, MAF 1 < MAF 2
5000	5000	0.01	0.05	2	1	2	FALSE	0.869032	Different residual variances, different MAF, no PC effect on genetic variance	Homogeneous variance	0.902004	Resid var 1 > resid var 2, MAF 1 < MAF 2
5000	5000	0.01	0.05	2	2	1	TRUE	0.737999	Equal residual variances, different MAF, PC affects genetic variance	Homogeneous variance	0.736123	Resid var 1 = resid var 2, MAF 1 < MAF 2
1000	1000	0.01	0.5	2	2	1	TRUE	0.631588	Equal residual variances, different MAF, PC affects genetic variance	Homogeneous variance	0.621743	Resid var 1 = resid var 2, MAF 1 < MAF 2
5000	5000	0.01	0.05	2	2	1	FALSE	0.999959	Equal residual variances, different MAF, no PC affect on genetic variance	Homogeneous variance	1.0363	Resid var 1 = resid var 2, MAF 1 < MAF 2
5000	5000	0.01	0.05	2	2	2	TRUE	0.737999	Equal residual variances, different MAF, PC affects genetic variance	Homogeneous variance	0.736123	Resid var 1 = resid var 2, MAF 1 < MAF 2
5000	5000	0.01	0.05	2	2	2	FALSE	0.999959	Equal residual variances, different MAF, no PC affect on genetic variance	Homogeneous variance	1.0363	Resid var 1 = resid var 2, MAF 1 < MAF 2
1000	1000	0.01	0.5	2	2	1	FALSE	0.999419	Equal residual variances, different MAF, no PC affect on genetic variance	Homogeneous variance	1.02067	Resid var 1 = resid var 2, MAF 1 < MAF 2
5000	5000	0.01	0.5	1	1	1	TRUE	0.538128	Equal residual variances, different MAF, PC affects genetic variance	Homogeneous variance	0.535374	Resid var 1 = resid var 2, MAF 1 < MAF 2
1000	1000	0.01	0.5	2	2	2	TRUE	0.631588	Equal residual variances, different MAF, PC affects genetic variance	Homogeneous variance	0.621743	Resid var 1 = resid var 2, MAF 1 < MAF 2
5000	5000	0.01	0.5	1	1	1	FALSE	0.999951	Equal residual variances, different MAF, no PC affect on genetic variance	Homogeneous variance	1.00164	Resid var 1 = resid var 2, MAF 1 < MAF 2
5000	5000	0.01	0.5	1	1	2	TRUE	0.538128	Equal residual variances, different MAF, PC affects genetic variance	Homogeneous variance	0.535374	Resid var 1 = resid var 2, MAF 1 < MAF 2
5000	5000	0.01	0.5	1	1	2	FALSE	0.999951	Equal residual variances, different MAF, no PC affect on genetic variance	Homogeneous variance	1.00164	Resid var 1 = resid var 2, MAF 1 < MAF 2
5000	5000	0.01	0.5	1	2	1	TRUE	0.692012	Different residual variances, different MAF, PC affects genetic variance	Homogeneous variance	0.677157	Resid var 1 < resid var 2, MAF 1 < MAF 2
5000	5000	0.01	0.5	1	2	1	FALSE	1.18463	Different residual variances, different MAF, no PC effect on genetic variance	Homogeneous variance	1.17209	Resid var 1 < resid var 2, MAF 1 < MAF 2
1000	1000	0.01	0.5	2	2	2	FALSE	0.999419	Equal residual variances, different MAF, no PC affect on genetic variance	Homogeneous variance	1.02067	Resid var 1 = resid var 2, MAF 1 < MAF 2
5000	5000	0.01	0.5	1	2	2	TRUE	0.692012	Different residual variances, different MAF, PC affects genetic variance	Homogeneous variance	0.677157	Resid var 1 < resid var 2, MAF 1 < MAF 2
5000	5000	0.01	0.5	1	2	2	FALSE	1.18463	Different residual variances, different MAF, no PC effect on genetic variance	Homogeneous variance	1.17209	Resid var 1 < resid var 2, MAF 1 < MAF 2
5000	5000	0.01	0.5	2	1	1	TRUE	0.486823	Different residual variances, different MAF, PC affects genetic variance	Homogeneous variance	0.48522	Resid var 1 > resid var 2, MAF 1 < MAF 2
5000	5000	0.01	0.5	2	1	1	FALSE	0.815252	Different residual variances, different MAF, no PC effect on genetic variance	Homogeneous variance	0.822651	Resid var 1 > resid var 2, MAF 1 < MAF 2
5000	5000	0.01	0.5	2	1	2	TRUE	0.486823	Different residual variances, different MAF, PC affects genetic variance	Homogeneous variance	0.48522	Resid var 1 > resid var 2, MAF 1 < MAF 2
5000	5000	0.01	0.5	2	1	2	FALSE	0.815252	Different residual variances, different MAF, no PC effect on genetic variance	Homogeneous variance	0.822651	Resid var 1 > resid var 2, MAF 1 < MAF 2
5000	5000	0.01	0.5	2	2	1	TRUE	0.630454	Equal residual variances, different MAF, PC affects genetic variance	Homogeneous variance	0.612928	Resid var 1 = resid var 2, MAF 1 < MAF 2
5000	5000	0.01	0.5	2	2	1	FALSE	0.99993	Equal residual variances, different MAF, no PC affect on genetic variance	Homogeneous variance	0.98185	Resid var 1 = resid var 2, MAF 1 < MAF 2
5000	5000	0.01	0.5	2	2	2	TRUE	0.630454	Equal residual variances, different MAF, PC affects genetic variance	Homogeneous variance	0.612928	Resid var 1 = resid var 2, MAF 1 < MAF 2
5000	5000	0.01	0.5	2	2	2	FALSE	0.99993	Equal residual variances, different MAF, no PC affect on genetic variance	Homogeneous variance	0.98185	Resid var 1 = resid var 2, MAF 1 < MAF 2
5000	5000	0.05	0.01	1	1	1	TRUE	1.32756	Equal residual variances, different MAF, PC affects genetic variance	Homogeneous variance	1.34662	Resid var 1 = resid var 2, MAF 1 > MAF 2
5000	5000	0.05	0.01	1	1	1	FALSE	0.999982	Equal residual variances, different MAF, no PC affect on genetic variance	Homogeneous variance	1.00271	Resid var 1 = resid var 2, MAF 1 > MAF 2
5000	5000	0.05	0.01	1	1	2	TRUE	1.32756	Equal residual variances, different MAF, PC affects genetic variance	Homogeneous variance	1.34662	Resid var 1 = resid var 2, MAF 1 > MAF 2
5000	5000	0.05	0.01	1	1	2	FALSE	0.999982	Equal residual variances, different MAF, no PC affect on genetic variance	Homogeneous variance	1.00271	Resid var 1 = resid var 2, MAF 1 > MAF 2
5000	5000	0.05	0.01	1	2	1	TRUE	1.21841	Different residual variances, different MAF, PC affects genetic variance	Homogeneous variance	1.22911	Resid var 1 < resid var 2, MAF 1 > MAF 2
5000	5000	0.05	0.01	1	2	1	FALSE	0.868955	Different residual variances, different MAF, no PC effect on genetic variance	Homogeneous variance	0.883891	Resid var 1 < resid var 2, MAF 1 > MAF 2
5000	5000	0.05	0.01	1	2	2	TRUE	1.21841	Different residual variances, different MAF, PC affects genetic variance	Homogeneous variance	1.22911	Resid var 1 < resid var 2, MAF 1 > MAF 2
5000	5000	0.05	0.01	1	2	2	FALSE	0.868955	Different residual variances, different MAF, no PC effect on genetic variance	Homogeneous variance	0.883891	Resid var 1 < resid var 2, MAF 1 > MAF 2
5000	5000	0.05	0.01	2	1	1	TRUE	1.36395	Different residual variances, different MAF, PC affects genetic variance	Homogeneous variance	1.35005	Resid var 1 > resid var 2, MAF 1 > MAF 2
5000	5000	0.05	0.01	2	1	1	FALSE	1.13101	Different residual variances, different MAF, no PC effect on genetic variance	Homogeneous variance	1.14415	Resid var 1 > resid var 2, MAF 1 > MAF 2
5000	5000	0.05	0.01	2	1	2	TRUE	1.36395	Different residual variances, different MAF, PC affects genetic variance	Homogeneous variance	1.35005	Resid var 1 > resid var 2, MAF 1 > MAF 2
5000	5000	0.05	0.01	2	1	2	FALSE	1.13101	Different residual variances, different MAF, no PC effect on genetic variance	Homogeneous variance	1.14415	Resid var 1 > resid var 2, MAF 1 > MAF 2
5000	5000	0.05	0.01	2	2	1	TRUE	1.26208	Equal residual variances, different MAF, PC affects genetic variance	Homogeneous variance	1.2407	Resid var 1 = resid var 2, MAF 1 > MAF 2
5000	5000	0.05	0.01	2	2	1	FALSE	0.999999	Equal residual variances, different MAF, no PC affect on genetic variance	Homogeneous variance	1.01648	Resid var 1 = resid var 2, MAF 1 > MAF 2
5000	5000	0.05	0.01	2	2	2	TRUE	1.26208	Equal residual variances, different MAF, PC affects genetic variance	Homogeneous variance	1.2407	Resid var 1 = resid var 2, MAF 1 > MAF 2
5000	5000	0.05	0.01	2	2	2	FALSE	0.999999	Equal residual variances, different MAF, no PC affect on genetic variance	Homogeneous variance	1.01648	Resid var 1 = resid var 2, MAF 1 > MAF 2
5000	5000	0.05	0.05	1	1	1	TRUE	0.999832	Equal MAF	Homogeneous variance	0.973874	Resid var 1 = resid var 2, MAF 1 = MAF 2
5000	5000	0.05	0.05	1	1	1	FALSE	0.999997	Equal MAF	Homogeneous variance	0.998207	Resid var 1 = resid var 2, MAF 1 = MAF 2
5000	5000	0.05	0.05	1	1	2	TRUE	1.00015	Equal MAF	Homogeneous variance	1.04475	Resid var 1 = resid var 2, MAF 1 = MAF 2
5000	5000	0.05	0.05	1	1	2	FALSE	0.999997	Equal MAF	Homogeneous variance	0.998207	Resid var 1 = resid var 2, MAF 1 = MAF 2
5000	5000	0.05	0.05	1	2	1	TRUE	1.00011	Equal MAF	Homogeneous variance	1.0349	Resid var 1 < resid var 2, MAF 1 = MAF 2
5000	5000	0.05	0.05	1	2	1	FALSE	0.999905	Equal MAF	Homogeneous variance	0.992578	Resid var 1 < resid var 2, MAF 1 = MAF 2
5000	5000	0.05	0.05	1	2	2	TRUE	1.00011	Equal MAF	Homogeneous variance	1.0349	Resid var 1 < resid var 2, MAF 1 = MAF 2
5000	5000	0.05	0.05	1	2	2	FALSE	0.999905	Equal MAF	Homogeneous variance	0.992578	Resid var 1 < resid var 2, MAF 1 = MAF 2
5000	5000	0.05	0.05	2	1	1	TRUE	1.00017	Equal MAF	Homogeneous variance	1.02107	Resid var 1 > resid var 2, MAF 1 = MAF 2
5000	5000	0.05	0.05	2	1	1	FALSE	1.00007	Equal MAF	Homogeneous variance	1.00564	Resid var 1 > resid var 2, MAF 1 = MAF 2
5000	5000	0.05	0.05	2	1	2	TRUE	1.00017	Equal MAF	Homogeneous variance	1.02107	Resid var 1 > resid var 2, MAF 1 = MAF 2
5000	5000	0.05	0.05	2	1	2	FALSE	1.00007	Equal MAF	Homogeneous variance	1.00564	Resid var 1 > resid var 2, MAF 1 = MAF 2
5000	5000	0.05	0.05	2	2	1	TRUE	1.00013	Equal MAF	Homogeneous variance	1.02577	Resid var 1 = resid var 2, MAF 1 = MAF 2
5000	5000	0.05	0.05	2	2	1	FALSE	0.999999	Equal MAF	Homogeneous variance	1.0105	Resid var 1 = resid var 2, MAF 1 = MAF 2
5000	5000	0.05	0.05	2	2	2	TRUE	1.00013	Equal MAF	Homogeneous variance	1.02577	Resid var 1 = resid var 2, MAF 1 = MAF 2
5000	5000	0.05	0.05	2	2	2	FALSE	0.999999	Equal MAF	Homogeneous variance	1.0105	Resid var 1 = resid var 2, MAF 1 = MAF 2
5000	5000	0.05	0.5	1	1	1	TRUE	0.659689	Equal residual variances, different MAF, PC affects genetic variance	Homogeneous variance	0.672893	Resid var 1 = resid var 2, MAF 1 < MAF 2
5000	5000	0.05	0.5	1	1	1	FALSE	0.999972	Equal residual variances, different MAF, no PC affect on genetic variance	Homogeneous variance	1.03425	Resid var 1 = resid var 2, MAF 1 < MAF 2
5000	5000	0.05	0.5	1	1	2	TRUE	0.659689	Equal residual variances, different MAF, PC affects genetic variance	Homogeneous variance	0.672893	Resid var 1 = resid var 2, MAF 1 < MAF 2
5000	5000	0.05	0.5	1	1	2	FALSE	0.999972	Equal residual variances, different MAF, no PC affect on genetic variance	Homogeneous variance	1.03425	Resid var 1 = resid var 2, MAF 1 < MAF 2
5000	5000	0.05	0.5	1	2	1	TRUE	0.773077	Different residual variances, different MAF, PC affects genetic variance	Homogeneous variance	0.778947	Resid var 1 < resid var 2, MAF 1 < MAF 2
5000	5000	0.05	0.5	1	2	1	FALSE	1.13605	Different residual variances, different MAF, no PC effect on genetic variance	Homogeneous variance	1.13644	Resid var 1 < resid var 2, MAF 1 < MAF 2
5000	5000	0.05	0.5	1	2	2	TRUE	0.773077	Different residual variances, different MAF, PC affects genetic variance	Homogeneous variance	0.778947	Resid var 1 < resid var 2, MAF 1 < MAF 2
5000	5000	0.05	0.5	1	2	2	FALSE	1.13605	Different residual variances, different MAF, no PC effect on genetic variance	Homogeneous variance	1.13644	Resid var 1 < resid var 2, MAF 1 < MAF 2
5000	5000	0.05	0.5	2	1	1	TRUE	0.621883	Different residual variances, different MAF, PC affects genetic variance	Homogeneous variance	0.637795	Resid var 1 > resid var 2, MAF 1 < MAF 2
5000	5000	0.05	0.5	2	1	1	FALSE	0.86388	Different residual variances, different MAF, no PC effect on genetic variance	Homogeneous variance	0.875353	Resid var 1 > resid var 2, MAF 1 < MAF 2
5000	5000	0.05	0.5	2	1	2	TRUE	0.621883	Different residual variances, different MAF, PC affects genetic variance	Homogeneous variance	0.637795	Resid var 1 > resid var 2, MAF 1 < MAF 2
5000	5000	0.05	0.5	2	1	2	FALSE	0.86388	Different residual variances, different MAF, no PC effect on genetic variance	Homogeneous variance	0.875353	Resid var 1 > resid var 2, MAF 1 < MAF 2
5000	5000	0.05	0.5	2	2	1	TRUE	0.727717	Equal residual variances, different MAF, PC affects genetic variance	Homogeneous variance	0.740232	Resid var 1 = resid var 2, MAF 1 < MAF 2
5000	5000	0.05	0.5	2	2	1	FALSE	0.999957	Equal residual variances, different MAF, no PC affect on genetic variance	Homogeneous variance	1.00956	Resid var 1 = resid var 2, MAF 1 < MAF 2
5000	5000	0.05	0.5	2	2	2	TRUE	0.727717	Equal residual variances, different MAF, PC affects genetic variance	Homogeneous variance	0.740232	Resid var 1 = resid var 2, MAF 1 < MAF 2
5000	5000	0.05	0.5	2	2	2	FALSE	0.999957	Equal residual variances, different MAF, no PC affect on genetic variance	Homogeneous variance	1.00956	Resid var 1 = resid var 2, MAF 1 < MAF 2
5000	5000	0.5	0.01	1	1	1	TRUE	1.4618	Equal residual variances, different MAF, PC affects genetic variance	Homogeneous variance	1.46151	Resid var 1 = resid var 2, MAF 1 > MAF 2
5000	5000	0.5	0.01	1	1	1	FALSE	0.999965	Equal residual variances, different MAF, no PC affect on genetic variance	Homogeneous variance	1.02076	Resid var 1 = resid var 2, MAF 1 > MAF 2
5000	5000	0.5	0.01	1	1	2	TRUE	1.4618	Equal residual variances, different MAF, PC affects genetic variance	Homogeneous variance	1.46151	Resid var 1 = resid var 2, MAF 1 > MAF 2
5000	5000	0.5	0.01	1	1	2	FALSE	0.999965	Equal residual variances, different MAF, no PC affect on genetic variance	Homogeneous variance	1.02076	Resid var 1 = resid var 2, MAF 1 > MAF 2
5000	5000	0.5	0.01	1	2	1	TRUE	1.3079	Different residual variances, different MAF, PC affects genetic variance	Homogeneous variance	1.3057	Resid var 1 < resid var 2, MAF 1 > MAF 2
5000	5000	0.5	0.01	1	2	1	FALSE	0.815272	Different residual variances, different MAF, no PC effect on genetic variance	Homogeneous variance	0.830327	Resid var 1 < resid var 2, MAF 1 > MAF 2
5000	5000	0.5	0.01	1	2	2	TRUE	1.3079	Different residual variances, different MAF, PC affects genetic variance	Homogeneous variance	1.3057	Resid var 1 < resid var 2, MAF 1 > MAF 2
5000	5000	0.5	0.01	1	2	2	FALSE	0.815272	Different residual variances, different MAF, no PC effect on genetic variance	Homogeneous variance	0.830327	Resid var 1 < resid var 2, MAF 1 > MAF 2
5000	5000	0.5	0.01	2	1	1	TRUE	1.51311	Different residual variances, different MAF, PC affects genetic variance	Homogeneous variance	1.52451	Resid var 1 > resid var 2, MAF 1 > MAF 2
5000	5000	0.5	0.01	2	1	1	FALSE	1.18468	Different residual variances, different MAF, no PC effect on genetic variance	Homogeneous variance	1.20328	Resid var 1 > resid var 2, MAF 1 > MAF 2
5000	5000	0.5	0.01	2	1	2	TRUE	1.51311	Different residual variances, different MAF, PC affects genetic variance	Homogeneous variance	1.52451	Resid var 1 > resid var 2, MAF 1 > MAF 2
5000	5000	0.5	0.01	2	1	2	FALSE	1.18468	Different residual variances, different MAF, no PC effect on genetic variance	Homogeneous variance	1.20328	Resid var 1 > resid var 2, MAF 1 > MAF 2
5000	5000	0.5	0.01	2	2	1	TRUE	1.36947	Equal residual variances, different MAF, PC affects genetic variance	Homogeneous variance	1.37822	Resid var 1 = resid var 2, MAF 1 > MAF 2
5000	5000	0.5	0.01	2	2	1	FALSE	0.999986	Equal residual variances, different MAF, no PC affect on genetic variance	Homogeneous variance	1.01386	Resid var 1 = resid var 2, MAF 1 > MAF 2
5000	5000	0.5	0.01	2	2	2	TRUE	1.36947	Equal residual variances, different MAF, PC affects genetic variance	Homogeneous variance	1.37822	Resid var 1 = resid var 2, MAF 1 > MAF 2
5000	5000	0.5	0.01	2	2	2	FALSE	0.999986	Equal residual variances, different MAF, no PC affect on genetic variance	Homogeneous variance	1.01386	Resid var 1 = resid var 2, MAF 1 > MAF 2
5000	5000	0.5	0.05	1	1	1	TRUE	1.34036	Equal residual variances, different MAF, PC affects genetic variance	Homogeneous variance	1.32531	Resid var 1 = resid var 2, MAF 1 > MAF 2
5000	5000	0.5	0.05	1	1	1	FALSE	0.999981	Equal residual variances, different MAF, no PC affect on genetic variance	Homogeneous variance	1.02727	Resid var 1 = resid var 2, MAF 1 > MAF 2
5000	5000	0.5	0.05	1	1	2	TRUE	1.34036	Equal residual variances, different MAF, PC affects genetic variance	Homogeneous variance	1.32531	Resid var 1 = resid var 2, MAF 1 > MAF 2
5000	5000	0.5	0.05	1	1	2	FALSE	0.999981	Equal residual variances, different MAF, no PC affect on genetic variance	Homogeneous variance	1.02727	Resid var 1 = resid var 2, MAF 1 > MAF 2
5000	5000	0.5	0.05	1	2	1	TRUE	1.22693	Different residual variances, different MAF, PC affects genetic variance	Homogeneous variance	1.21679	Resid var 1 < resid var 2, MAF 1 > MAF 2
5000	5000	0.5	0.05	1	2	1	FALSE	0.863858	Different residual variances, different MAF, no PC effect on genetic variance	Homogeneous variance	0.890805	Resid var 1 < resid var 2, MAF 1 > MAF 2
5000	5000	0.5	0.05	1	2	2	TRUE	1.22693	Different residual variances, different MAF, PC affects genetic variance	Homogeneous variance	1.21679	Resid var 1 < resid var 2, MAF 1 > MAF 2
5000	5000	0.5	0.05	1	2	2	FALSE	0.863858	Different residual variances, different MAF, no PC effect on genetic variance	Homogeneous variance	0.890805	Resid var 1 < resid var 2, MAF 1 > MAF 2
5000	5000	0.5	0.05	2	1	1	TRUE	1.37818	Different residual variances, different MAF, PC affects genetic variance	Homogeneous variance	1.39688	Resid var 1 > resid var 2, MAF 1 > MAF 2
5000	5000	0.5	0.05	2	1	1	FALSE	1.13612	Different residual variances, different MAF, no PC effect on genetic variance	Homogeneous variance	1.1495	Resid var 1 > resid var 2, MAF 1 > MAF 2
5000	5000	0.5	0.05	2	1	2	TRUE	1.37818	Different residual variances, different MAF, PC affects genetic variance	Homogeneous variance	1.39688	Resid var 1 > resid var 2, MAF 1 > MAF 2
5000	5000	0.5	0.05	2	1	2	FALSE	1.13612	Different residual variances, different MAF, no PC effect on genetic variance	Homogeneous variance	1.1495	Resid var 1 > resid var 2, MAF 1 > MAF 2
5000	5000	0.5	0.05	2	2	1	TRUE	1.27231	Equal residual variances, different MAF, PC affects genetic variance	Homogeneous variance	1.28774	Resid var 1 = resid var 2, MAF 1 > MAF 2
5000	5000	0.5	0.05	2	2	1	FALSE	0.999997	Equal residual variances, different MAF, no PC affect on genetic variance	Homogeneous variance	1.02441	Resid var 1 = resid var 2, MAF 1 > MAF 2
5000	5000	0.5	0.05	2	2	2	TRUE	1.27205	Equal residual variances, different MAF, PC affects genetic variance	Homogeneous variance	1.22826	Resid var 1 = resid var 2, MAF 1 > MAF 2
5000	5000	0.5	0.05	2	2	2	FALSE	0.999997	Equal residual variances, different MAF, no PC affect on genetic variance	Homogeneous variance	1.02441	Resid var 1 = resid var 2, MAF 1 > MAF 2
1000	1000	0.05	0.01	1	1	1	TRUE	1.32583	Equal residual variances, different MAF, PC affects genetic variance	Homogeneous variance	1.27892	Resid var 1 = resid var 2, MAF 1 > MAF 2
1000	1000	0.05	0.01	1	1	1	FALSE	1.00012	Equal residual variances, different MAF, no PC affect on genetic variance	Homogeneous variance	1.00723	Resid var 1 = resid var 2, MAF 1 > MAF 2
5000	5000	0.5	0.5	1	1	1	TRUE	1	Equal MAF	Homogeneous variance	0.994818	Resid var 1 = resid var 2, MAF 1 = MAF 2
5000	5000	0.5	0.5	1	1	1	FALSE	1	Equal MAF	Homogeneous variance	1.02681	Resid var 1 = resid var 2, MAF 1 = MAF 2
5000	5000	0.5	0.5	1	1	2	TRUE	1	Equal MAF	Homogeneous variance	0.994818	Resid var 1 = resid var 2, MAF 1 = MAF 2
5000	5000	0.5	0.5	1	1	2	FALSE	1	Equal MAF	Homogeneous variance	1.02681	Resid var 1 = resid var 2, MAF 1 = MAF 2
5000	5000	0.5	0.5	1	2	1	TRUE	1	Equal MAF	Homogeneous variance	0.99114	Resid var 1 < resid var 2, MAF 1 = MAF 2
5000	5000	0.5	0.5	1	2	1	FALSE	1	Equal MAF	Homogeneous variance	1.05128	Resid var 1 < resid var 2, MAF 1 = MAF 2
5000	5000	0.5	0.5	1	2	2	TRUE	1	Equal MAF	Homogeneous variance	0.99114	Resid var 1 < resid var 2, MAF 1 = MAF 2
5000	5000	0.5	0.5	1	2	2	FALSE	1	Equal MAF	Homogeneous variance	1.05128	Resid var 1 < resid var 2, MAF 1 = MAF 2
5000	5000	0.5	0.5	2	1	1	TRUE	1	Equal MAF	Homogeneous variance	1.00878	Resid var 1 > resid var 2, MAF 1 = MAF 2
1000	1000	0.05	0.01	1	1	2	TRUE	1.32583	Equal residual variances, different MAF, PC affects genetic variance	Homogeneous variance	1.27892	Resid var 1 = resid var 2, MAF 1 > MAF 2
5000	5000	0.5	0.5	2	1	1	FALSE	1	Equal MAF	Homogeneous variance	1.02483	Resid var 1 > resid var 2, MAF 1 = MAF 2
5000	5000	0.5	0.5	2	1	2	TRUE	1	Equal MAF	Homogeneous variance	1.00878	Resid var 1 > resid var 2, MAF 1 = MAF 2
5000	5000	0.5	0.5	2	1	2	FALSE	1	Equal MAF	Homogeneous variance	1.02483	Resid var 1 > resid var 2, MAF 1 = MAF 2
5000	5000	0.5	0.5	2	2	1	TRUE	1	Equal MAF	Homogeneous variance	1.01857	Resid var 1 = resid var 2, MAF 1 = MAF 2
5000	5000	0.5	0.5	2	2	1	FALSE	1	Equal MAF	Homogeneous variance	1.04287	Resid var 1 = resid var 2, MAF 1 = MAF 2
1000	1000	0.05	0.01	1	1	2	FALSE	1.00012	Equal residual variances, different MAF, no PC affect on genetic variance	Homogeneous variance	1.00723	Resid var 1 = resid var 2, MAF 1 > MAF 2
5000	5000	0.5	0.5	2	2	2	TRUE	1	Equal MAF	Homogeneous variance	1.01857	Resid var 1 = resid var 2, MAF 1 = MAF 2
5000	5000	0.5	0.5	2	2	2	FALSE	1	Equal MAF	Homogeneous variance	1.04287	Resid var 1 = resid var 2, MAF 1 = MAF 2
1000	1000	0.05	0.01	1	2	1	TRUE	1.21693	Different residual variances, different MAF, PC affects genetic variance	Homogeneous variance	1.17752	Resid var 1 < resid var 2, MAF 1 > MAF 2
1000	1000	0.01	0.01	1	1	1	TRUE	0.998279	Equal MAF	Homogeneous variance	0.997337	Resid var 1 = resid var 2, MAF 1 = MAF 2
1000	1000	0.01	0.01	1	1	1	FALSE	0.999996	Equal MAF	Homogeneous variance	0.993208	Resid var 1 = resid var 2, MAF 1 = MAF 2
1000	1000	0.05	0.01	1	2	1	FALSE	0.868797	Different residual variances, different MAF, no PC effect on genetic variance	Homogeneous variance	0.927126	Resid var 1 < resid var 2, MAF 1 > MAF 2
1000	1000	0.01	0.01	1	1	2	TRUE	0.998279	Equal MAF	Homogeneous variance	0.997337	Resid var 1 = resid var 2, MAF 1 = MAF 2
1000	1000	0.01	0.01	1	1	2	FALSE	0.999996	Equal MAF	Homogeneous variance	0.993208	Resid var 1 = resid var 2, MAF 1 = MAF 2
1000	1000	0.01	0.01	1	2	1	TRUE	0.999244	Equal MAF	Homogeneous variance	1.00582	Resid var 1 < resid var 2, MAF 1 = MAF 2
1000	1000	0.01	0.01	1	2	1	FALSE	0.999665	Equal MAF	Homogeneous variance	1.00994	Resid var 1 < resid var 2, MAF 1 = MAF 2
1000	1000	0.01	0.01	1	2	2	TRUE	0.999244	Equal MAF	Homogeneous variance	1.00582	Resid var 1 < resid var 2, MAF 1 = MAF 2
1000	1000	0.01	0.01	1	2	2	FALSE	0.999665	Equal MAF	Homogeneous variance	1.00994	Resid var 1 < resid var 2, MAF 1 = MAF 2
1000	1000	0.01	0.01	2	1	1	TRUE	0.997875	Equal MAF	Homogeneous variance	0.996602	Resid var 1 > resid var 2, MAF 1 = MAF 2
1000	1000	0.01	0.01	2	1	1	FALSE	0.999646	Equal MAF	Homogeneous variance	0.993754	Resid var 1 > resid var 2, MAF 1 = MAF 2
1000	1000	0.01	0.01	2	1	2	TRUE	0.997875	Equal MAF	Homogeneous variance	0.996602	Resid var 1 > resid var 2, MAF 1 = MAF 2
1000	1000	0.01	0.01	2	1	2	FALSE	0.999646	Equal MAF	Homogeneous variance	0.993754	Resid var 1 > resid var 2, MAF 1 = MAF 2
1000	1000	0.01	0.01	2	2	1	TRUE	0.998901	Equal MAF	Homogeneous variance	1.01524	Resid var 1 = resid var 2, MAF 1 = MAF 2
1000	1000	0.01	0.01	2	2	1	FALSE	1	Equal MAF	Homogeneous variance	0.971203	Resid var 1 = resid var 2, MAF 1 = MAF 2
1000	1000	0.01	0.01	2	2	2	TRUE	0.998901	Equal MAF	Homogeneous variance	1.01524	Resid var 1 = resid var 2, MAF 1 = MAF 2
1000	1000	0.01	0.01	2	2	2	FALSE	1	Equal MAF	Homogeneous variance	0.971203	Resid var 1 = resid var 2, MAF 1 = MAF 2
1000	1000	0.05	0.01	1	2	2	TRUE	1.21693	Different residual variances, different MAF, PC affects genetic variance	Homogeneous variance	1.17752	Resid var 1 < resid var 2, MAF 1 > MAF 2
1000	1000	0.05	0.01	1	2	2	FALSE	0.868797	Different residual variances, different MAF, no PC effect on genetic variance	Homogeneous variance	0.927126	Resid var 1 < resid var 2, MAF 1 > MAF 2
1000	1000	0.01	0.05	1	1	1	TRUE	0.672858	Equal residual variances, different MAF, PC affects genetic variance	Homogeneous variance	0.663929	Resid var 1 = resid var 2, MAF 1 < MAF 2
1000	1000	0.01	0.05	1	1	1	FALSE	0.999651	Equal residual variances, different MAF, no PC affect on genetic variance	Homogeneous variance	0.985627	Resid var 1 = resid var 2, MAF 1 < MAF 2
1000	1000	0.05	0.01	2	1	1	TRUE	1.36229	Different residual variances, different MAF, PC affects genetic variance	Homogeneous variance	1.33962	Resid var 1 > resid var 2, MAF 1 > MAF 2
1000	1000	0.05	0.01	2	1	1	FALSE	1.13052	Different residual variances, different MAF, no PC effect on genetic variance	Homogeneous variance	1.15904	Resid var 1 > resid var 2, MAF 1 > MAF 2
1000	1000	0.05	0.01	2	1	2	TRUE	1.36229	Different residual variances, different MAF, PC affects genetic variance	Homogeneous variance	1.33962	Resid var 1 > resid var 2, MAF 1 > MAF 2
1000	1000	0.05	0.01	2	1	2	FALSE	1.13052	Different residual variances, different MAF, no PC effect on genetic variance	Homogeneous variance	1.15904	Resid var 1 > resid var 2, MAF 1 > MAF 2
1000	1000	0.01	0.5	1	2	2	FALSE	1.18401	Different residual variances, different MAF, no PC effect on genetic variance	Homogeneous variance	1.2217	Resid var 1 < resid var 2, MAF 1 < MAF 2
1000	1000	0.05	0.01	2	2	1	TRUE	1.26064	Equal residual variances, different MAF, PC affects genetic variance	Homogeneous variance	1.23379	Resid var 1 = resid var 2, MAF 1 > MAF 2
1000	1000	0.05	0.01	2	2	1	FALSE	1.00015	Equal residual variances, different MAF, no PC affect on genetic variance	Homogeneous variance	1.03596	Resid var 1 = resid var 2, MAF 1 > MAF 2
1000	1000	0.05	0.01	2	2	2	TRUE	1.26064	Equal residual variances, different MAF, PC affects genetic variance	Homogeneous variance	1.23379	Resid var 1 = resid var 2, MAF 1 > MAF 2
1000	1000	0.05	0.01	2	2	2	FALSE	1.00015	Equal residual variances, different MAF, no PC affect on genetic variance	Homogeneous variance	1.03596	Resid var 1 = resid var 2, MAF 1 > MAF 2
1000	1000	0.05	0.05	1	1	1	TRUE	0.999234	Equal MAF	Homogeneous variance	0.994173	Resid var 1 = resid var 2, MAF 1 = MAF 2
1000	1000	0.05	0.05	1	1	1	FALSE	0.999988	Equal MAF	Homogeneous variance	0.972346	Resid var 1 = resid var 2, MAF 1 = MAF 2
1000	1000	0.05	0.05	1	1	2	TRUE	0.999234	Equal MAF	Homogeneous variance	0.994173	Resid var 1 = resid var 2, MAF 1 = MAF 2
1000	1000	0.05	0.05	1	1	2	FALSE	0.999988	Equal MAF	Homogeneous variance	0.972346	Resid var 1 = resid var 2, MAF 1 = MAF 2
1000	1000	0.05	0.05	1	2	1	TRUE	0.999564	Equal MAF	Homogeneous variance	1.00561	Resid var 1 < resid var 2, MAF 1 = MAF 2
1000	1000	0.05	0.05	1	2	1	FALSE	0.999758	Equal MAF	Homogeneous variance	1.02138	Resid var 1 < resid var 2, MAF 1 = MAF 2
1000	1000	0.05	0.05	1	2	2	TRUE	0.999564	Equal MAF	Homogeneous variance	1.00561	Resid var 1 < resid var 2, MAF 1 = MAF 2
1000	1000	0.05	0.05	1	2	2	FALSE	0.999758	Equal MAF	Homogeneous variance	1.02138	Resid var 1 < resid var 2, MAF 1 = MAF 2
1000	1000	0.05	0.05	2	1	1	TRUE	0.999108	Equal MAF	Homogeneous variance	1.00226	Resid var 1 > resid var 2, MAF 1 = MAF 2
1000	1000	0.05	0.05	2	1	1	FALSE	0.999737	Equal MAF	Homogeneous variance	0.995043	Resid var 1 > resid var 2, MAF 1 = MAF 2
1000	1000	0.05	0.05	2	1	2	TRUE	0.999108	Equal MAF	Homogeneous variance	1.00226	Resid var 1 > resid var 2, MAF 1 = MAF 2
1000	1000	0.05	0.05	2	1	2	FALSE	0.999737	Equal MAF	Homogeneous variance	0.995043	Resid var 1 > resid var 2, MAF 1 = MAF 2
1000	1000	0.05	0.05	2	2	1	TRUE	0.999437	Equal MAF	Homogeneous variance	1.0173	Resid var 1 = resid var 2, MAF 1 = MAF 2
1000	1000	0.05	0.05	2	2	1	FALSE	0.999989	Equal MAF	Homogeneous variance	0.982903	Resid var 1 = resid var 2, MAF 1 = MAF 2
1000	1000	0.05	0.05	2	2	2	TRUE	0.999437	Equal MAF	Homogeneous variance	1.0173	Resid var 1 = resid var 2, MAF 1 = MAF 2
1000	1000	0.05	0.05	2	2	2	FALSE	0.999989	Equal MAF	Homogeneous variance	0.982903	Resid var 1 = resid var 2, MAF 1 = MAF 2
1000	1000	0.05	0.5	1	1	1	TRUE	0.660468	Equal residual variances, different MAF, PC affects genetic variance	Homogeneous variance	0.666759	Resid var 1 = resid var 2, MAF 1 < MAF 2
1000	1000	0.05	0.5	1	1	1	FALSE	0.999641	Equal residual variances, different MAF, no PC affect on genetic variance	Homogeneous variance	1.02762	Resid var 1 = resid var 2, MAF 1 < MAF 2
1000	1000	0.05	0.5	1	1	2	TRUE	0.660468	Equal residual variances, different MAF, PC affects genetic variance	Homogeneous variance	0.666759	Resid var 1 = resid var 2, MAF 1 < MAF 2
1000	1000	0.05	0.5	1	1	2	FALSE	0.999641	Equal residual variances, different MAF, no PC affect on genetic variance	Homogeneous variance	1.02762	Resid var 1 = resid var 2, MAF 1 < MAF 2
1000	1000	0.05	0.5	1	2	1	TRUE	0.773912	Different residual variances, different MAF, PC affects genetic variance	Homogeneous variance	0.776074	Resid var 1 < resid var 2, MAF 1 < MAF 2
1000	1000	0.05	0.5	1	2	1	FALSE	1.13599	Different residual variances, different MAF, no PC effect on genetic variance	Homogeneous variance	1.12825	Resid var 1 < resid var 2, MAF 1 < MAF 2
1000	1000	0.05	0.5	1	2	2	TRUE	0.773912	Different residual variances, different MAF, PC affects genetic variance	Homogeneous variance	0.776074	Resid var 1 < resid var 2, MAF 1 < MAF 2
1000	1000	0.05	0.5	1	2	2	FALSE	1.13599	Different residual variances, different MAF, no PC effect on genetic variance	Homogeneous variance	1.12825	Resid var 1 < resid var 2, MAF 1 < MAF 2
1000	1000	0.05	0.5	2	1	1	TRUE	0.622663	Different residual variances, different MAF, PC affects genetic variance	Homogeneous variance	0.616446	Resid var 1 > resid var 2, MAF 1 < MAF 2
1000	1000	0.05	0.5	2	1	1	FALSE	0.863565	Different residual variances, different MAF, no PC effect on genetic variance	Homogeneous variance	0.890393	Resid var 1 > resid var 2, MAF 1 < MAF 2
1000	1000	0.05	0.5	2	1	2	TRUE	0.622496	Different residual variances, different MAF, PC affects genetic variance	Homogeneous variance	0.631139	Resid var 1 > resid var 2, MAF 1 < MAF 2
1000	1000	0.05	0.5	2	1	2	FALSE	0.863565	Different residual variances, different MAF, no PC effect on genetic variance	Homogeneous variance	0.890393	Resid var 1 > resid var 2, MAF 1 < MAF 2
1000	1000	0.05	0.5	2	2	1	TRUE	0.728404	Equal residual variances, different MAF, PC affects genetic variance	Homogeneous variance	0.73977	Resid var 1 = resid var 2, MAF 1 < MAF 2
1000	1000	0.05	0.5	2	2	1	FALSE	0.999606	Equal residual variances, different MAF, no PC affect on genetic variance	Homogeneous variance	1.04804	Resid var 1 = resid var 2, MAF 1 < MAF 2
1000	1000	0.05	0.5	2	2	2	TRUE	0.728404	Equal residual variances, different MAF, PC affects genetic variance	Homogeneous variance	0.73977	Resid var 1 = resid var 2, MAF 1 < MAF 2
1000	1000	0.05	0.5	2	2	2	FALSE	0.999606	Equal residual variances, different MAF, no PC affect on genetic variance	Homogeneous variance	1.04804	Resid var 1 = resid var 2, MAF 1 < MAF 2
1000	1000	0.5	0.01	1	1	1	TRUE	1.45996	Equal residual variances, different MAF, PC affects genetic variance	Homogeneous variance	1.45186	Resid var 1 = resid var 2, MAF 1 > MAF 2
1000	1000	0.5	0.01	1	1	1	FALSE	1.0001	Equal residual variances, different MAF, no PC affect on genetic variance	Homogeneous variance	1.00054	Resid var 1 = resid var 2, MAF 1 > MAF 2
1000	1000	0.5	0.01	1	1	2	TRUE	1.45996	Equal residual variances, different MAF, PC affects genetic variance	Homogeneous variance	1.45186	Resid var 1 = resid var 2, MAF 1 > MAF 2
1000	1000	0.5	0.01	1	1	2	FALSE	1.0001	Equal residual variances, different MAF, no PC affect on genetic variance	Homogeneous variance	1.00054	Resid var 1 = resid var 2, MAF 1 > MAF 2
1000	1000	0.5	0.01	1	2	1	TRUE	1.30613	Different residual variances, different MAF, PC affects genetic variance	Homogeneous variance	1.30582	Resid var 1 < resid var 2, MAF 1 > MAF 2
1000	1000	0.5	0.01	1	2	1	FALSE	0.815056	Different residual variances, different MAF, no PC effect on genetic variance	Homogeneous variance	0.816251	Resid var 1 < resid var 2, MAF 1 > MAF 2
1000	1000	0.5	0.01	1	2	2	TRUE	1.30613	Different residual variances, different MAF, PC affects genetic variance	Homogeneous variance	1.30582	Resid var 1 < resid var 2, MAF 1 > MAF 2
1000	1000	0.5	0.01	1	2	2	FALSE	0.815056	Different residual variances, different MAF, no PC effect on genetic variance	Homogeneous variance	0.816251	Resid var 1 < resid var 2, MAF 1 > MAF 2
1000	1000	0.5	0.01	2	1	1	TRUE	1.51147	Different residual variances, different MAF, PC affects genetic variance	Homogeneous variance	1.49418	Resid var 1 > resid var 2, MAF 1 > MAF 2
1000	1000	0.5	0.01	2	1	1	FALSE	1.18463	Different residual variances, different MAF, no PC effect on genetic variance	Homogeneous variance	1.19347	Resid var 1 > resid var 2, MAF 1 > MAF 2
1000	1000	0.5	0.01	2	1	2	TRUE	1.51147	Different residual variances, different MAF, PC affects genetic variance	Homogeneous variance	1.49418	Resid var 1 > resid var 2, MAF 1 > MAF 2
1000	1000	0.5	0.01	2	1	2	FALSE	1.18463	Different residual variances, different MAF, no PC effect on genetic variance	Homogeneous variance	1.19347	Resid var 1 > resid var 2, MAF 1 > MAF 2
1000	1000	0.5	0.01	2	2	1	TRUE	1.36787	Equal residual variances, different MAF, PC affects genetic variance	Homogeneous variance	1.35347	Resid var 1 = resid var 2, MAF 1 > MAF 2
1000	1000	0.5	0.01	2	2	1	FALSE	1.00015	Equal residual variances, different MAF, no PC affect on genetic variance	Homogeneous variance	1.00549	Resid var 1 = resid var 2, MAF 1 > MAF 2
1000	1000	0.5	0.01	2	2	2	TRUE	1.36799	Equal residual variances, different MAF, PC affects genetic variance	Homogeneous variance	1.39223	Resid var 1 = resid var 2, MAF 1 > MAF 2
1000	1000	0.5	0.01	2	2	2	FALSE	1.00015	Equal residual variances, different MAF, no PC affect on genetic variance	Homogeneous variance	1.00549	Resid var 1 = resid var 2, MAF 1 > MAF 2
1000	1000	0.5	0.05	1	1	1	FALSE	1.00012	Equal residual variances, different MAF, no PC affect on genetic variance	Homogeneous variance	0.987006	Resid var 1 = resid var 2, MAF 1 > MAF 2
1000	1000	0.5	0.05	1	1	2	TRUE	1.33894	Equal residual variances, different MAF, PC affects genetic variance	Homogeneous variance	1.31268	Resid var 1 = resid var 2, MAF 1 > MAF 2
1000	1000	0.5	0.05	1	1	2	FALSE	1.00012	Equal residual variances, different MAF, no PC affect on genetic variance	Homogeneous variance	0.987006	Resid var 1 = resid var 2, MAF 1 > MAF 2
1000	1000	0.5	0.05	1	2	1	TRUE	1.22561	Different residual variances, different MAF, PC affects genetic variance	Homogeneous variance	1.19608	Resid var 1 < resid var 2, MAF 1 > MAF 2
1000	1000	0.5	0.05	1	2	1	FALSE	0.863672	Different residual variances, different MAF, no PC effect on genetic variance	Homogeneous variance	0.865335	Resid var 1 < resid var 2, MAF 1 > MAF 2
1000	1000	0.5	0.05	1	2	2	TRUE	1.22561	Different residual variances, different MAF, PC affects genetic variance	Homogeneous variance	1.19608	Resid var 1 < resid var 2, MAF 1 > MAF 2
1000	1000	0.5	0.05	1	2	2	FALSE	0.863672	Different residual variances, different MAF, no PC effect on genetic variance	Homogeneous variance	0.865335	Resid var 1 < resid var 2, MAF 1 > MAF 2
1000	1000	0.5	0.05	2	1	1	TRUE	1.37689	Different residual variances, different MAF, PC affects genetic variance	Homogeneous variance	1.35904	Resid var 1 > resid var 2, MAF 1 > MAF 2
1000	1000	0.5	0.05	2	1	1	FALSE	1.13608	Different residual variances, different MAF, no PC effect on genetic variance	Homogeneous variance	1.14081	Resid var 1 > resid var 2, MAF 1 > MAF 2
1000	1000	0.5	0.05	2	1	2	TRUE	1.37689	Different residual variances, different MAF, PC affects genetic variance	Homogeneous variance	1.35904	Resid var 1 > resid var 2, MAF 1 > MAF 2
1000	1000	0.5	0.05	2	1	2	FALSE	1.13608	Different residual variances, different MAF, no PC effect on genetic variance	Homogeneous variance	1.14081	Resid var 1 > resid var 2, MAF 1 > MAF 2
1000	1000	0.5	0.05	2	2	1	TRUE	1.27109	Equal residual variances, different MAF, PC affects genetic variance	Homogeneous variance	1.24233	Resid var 1 = resid var 2, MAF 1 > MAF 2
1000	1000	0.5	0.05	2	2	1	FALSE	1.00015	Equal residual variances, different MAF, no PC affect on genetic variance	Homogeneous variance	0.997189	Resid var 1 = resid var 2, MAF 1 > MAF 2
1000	1000	0.5	0.05	2	2	2	TRUE	1.27109	Equal residual variances, different MAF, PC affects genetic variance	Homogeneous variance	1.24233	Resid var 1 = resid var 2, MAF 1 > MAF 2
1000	1000	0.5	0.05	2	2	2	FALSE	1.00015	Equal residual variances, different MAF, no PC affect on genetic variance	Homogeneous variance	0.997189	Resid var 1 = resid var 2, MAF 1 > MAF 2
1000	1000	0.5	0.5	1	1	1	FALSE	1	Equal MAF	Homogeneous variance	0.996309	Resid var 1 = resid var 2, MAF 1 = MAF 2
1000	1000	0.5	0.5	1	1	2	TRUE	0.999999	Equal MAF	Homogeneous variance	1.02186	Resid var 1 = resid var 2, MAF 1 = MAF 2
1000	1000	0.5	0.5	1	1	2	FALSE	1	Equal MAF	Homogeneous variance	0.996309	Resid var 1 = resid var 2, MAF 1 = MAF 2
1000	1000	0.5	0.5	1	2	1	TRUE	0.999999	Equal MAF	Homogeneous variance	1.01264	Resid var 1 < resid var 2, MAF 1 = MAF 2
1000	1000	0.5	0.5	1	2	1	FALSE	1	Equal MAF	Homogeneous variance	0.988665	Resid var 1 < resid var 2, MAF 1 = MAF 2
1000	1000	0.5	0.5	1	2	2	TRUE	0.999999	Equal MAF	Homogeneous variance	1.01264	Resid var 1 < resid var 2, MAF 1 = MAF 2
1000	1000	0.5	0.5	1	2	2	FALSE	1	Equal MAF	Homogeneous variance	0.988665	Resid var 1 < resid var 2, MAF 1 = MAF 2
1000	1000	0.5	0.5	2	1	1	TRUE	1	Equal MAF	Homogeneous variance	0.993419	Resid var 1 > resid var 2, MAF 1 = MAF 2
1000	1000	0.5	0.5	2	1	1	FALSE	1	Equal MAF	Homogeneous variance	1.00629	Resid var 1 > resid var 2, MAF 1 = MAF 2
1000	1000	0.5	0.5	2	1	2	TRUE	0.999999	Equal MAF	Homogeneous variance	1.0228	Resid var 1 > resid var 2, MAF 1 = MAF 2
1000	1000	0.5	0.5	2	1	2	FALSE	1	Equal MAF	Homogeneous variance	1.00629	Resid var 1 > resid var 2, MAF 1 = MAF 2
1000	1000	0.5	0.5	2	2	1	TRUE	0.999999	Equal MAF	Homogeneous variance	1.02518	Resid var 1 = resid var 2, MAF 1 = MAF 2
1000	1000	0.5	0.5	2	2	1	FALSE	1	Equal MAF	Homogeneous variance	1.0104	Resid var 1 = resid var 2, MAF 1 = MAF 2
1000	1000	0.5	0.5	2	2	2	TRUE	0.999999	Equal MAF	Homogeneous variance	1.02518	Resid var 1 = resid var 2, MAF 1 = MAF 2
1000	1000	0.5	0.5	2	2	2	FALSE	1	Equal MAF	Homogeneous variance	1.0104	Resid var 1 = resid var 2, MAF 1 = MAF 2
1000	5000	0.01	0.01	1	1	1	TRUE	0.999999	Equal MAF	Homogeneous variance	0.987693	Resid var 1 = resid var 2, MAF 1 = MAF 2
1000	5000	0.01	0.01	1	1	1	FALSE	1	Equal MAF	Homogeneous variance	0.943297	Resid var 1 = resid var 2, MAF 1 = MAF 2
1000	5000	0.01	0.01	1	1	2	TRUE	0.999999	Equal MAF	Homogeneous variance	0.987693	Resid var 1 = resid var 2, MAF 1 = MAF 2
1000	5000	0.01	0.01	1	1	2	FALSE	1	Equal MAF	Homogeneous variance	0.943297	Resid var 1 = resid var 2, MAF 1 = MAF 2
1000	5000	0.01	0.01	1	2	1	TRUE	1	Equal MAF	Homogeneous variance	0.982852	Resid var 1 < resid var 2, MAF 1 = MAF 2
1000	5000	0.01	0.01	1	2	1	FALSE	0.999964	Equal MAF	Homogeneous variance	0.927896	Resid var 1 < resid var 2, MAF 1 = MAF 2
1000	5000	0.01	0.01	1	2	2	TRUE	1	Equal MAF	Homogeneous variance	0.982852	Resid var 1 < resid var 2, MAF 1 = MAF 2
1000	5000	0.01	0.01	1	2	2	FALSE	0.999964	Equal MAF	Homogeneous variance	0.927896	Resid var 1 < resid var 2, MAF 1 = MAF 2
1000	5000	0.01	0.01	2	1	1	TRUE	0.999975	Equal MAF	Homogeneous variance	0.98279	Resid var 1 > resid var 2, MAF 1 = MAF 2
1000	5000	0.01	0.01	2	1	1	FALSE	0.999947	Equal MAF	Homogeneous variance	0.959344	Resid var 1 > resid var 2, MAF 1 = MAF 2
1000	5000	0.01	0.01	2	1	2	TRUE	0.999975	Equal MAF	Homogeneous variance	0.98279	Resid var 1 > resid var 2, MAF 1 = MAF 2
1000	5000	0.01	0.01	2	1	2	FALSE	0.999947	Equal MAF	Homogeneous variance	0.959344	Resid var 1 > resid var 2, MAF 1 = MAF 2
1000	5000	0.01	0.01	2	2	1	TRUE	0.999998	Equal MAF	Homogeneous variance	0.979175	Resid var 1 = resid var 2, MAF 1 = MAF 2
1000	5000	0.01	0.01	2	2	1	FALSE	1	Equal MAF	Homogeneous variance	0.92832	Resid var 1 = resid var 2, MAF 1 = MAF 2
1000	5000	0.01	0.01	2	2	2	TRUE	0.999998	Equal MAF	Homogeneous variance	0.979175	Resid var 1 = resid var 2, MAF 1 = MAF 2
1000	5000	0.01	0.01	2	2	2	FALSE	1	Equal MAF	Homogeneous variance	0.92832	Resid var 1 = resid var 2, MAF 1 = MAF 2
1000	5000	0.01	0.05	1	1	1	TRUE	0.980989	Equal residual variances, different MAF, PC affects genetic variance	Homogeneous variance	0.997871	Resid var 1 = resid var 2, MAF 1 < MAF 2
1000	5000	0.01	0.05	1	1	1	FALSE	1.00005	Equal residual variances, different MAF, no PC affect on genetic variance	Homogeneous variance	0.987461	Resid var 1 = resid var 2, MAF 1 < MAF 2
1000	5000	0.01	0.05	1	1	2	TRUE	0.980989	Equal residual variances, different MAF, PC affects genetic variance	Homogeneous variance	0.997871	Resid var 1 = resid var 2, MAF 1 < MAF 2
1000	5000	0.01	0.05	1	1	2	FALSE	1.00005	Equal residual variances, different MAF, no PC affect on genetic variance	Homogeneous variance	0.987461	Resid var 1 = resid var 2, MAF 1 < MAF 2
1000	5000	0.01	0.05	1	2	1	TRUE	1.00411	Different residual variances, different MAF, PC affects genetic variance	Homogeneous variance	0.995465	Resid var 1 < resid var 2, MAF 1 < MAF 2
1000	5000	0.01	0.05	1	2	1	FALSE	1.04473	Different residual variances, different MAF, no PC effect on genetic variance	Homogeneous variance	1.03675	Resid var 1 < resid var 2, MAF 1 < MAF 2
1000	5000	0.01	0.05	1	2	2	TRUE	1.00411	Different residual variances, different MAF, PC affects genetic variance	Homogeneous variance	0.995465	Resid var 1 < resid var 2, MAF 1 < MAF 2
1000	5000	0.01	0.05	1	2	2	FALSE	1.04473	Different residual variances, different MAF, no PC effect on genetic variance	Homogeneous variance	1.03675	Resid var 1 < resid var 2, MAF 1 < MAF 2
1000	5000	0.01	0.05	2	1	1	TRUE	0.958545	Different residual variances, different MAF, PC affects genetic variance	Homogeneous variance	0.975823	Resid var 1 > resid var 2, MAF 1 < MAF 2
1000	5000	0.01	0.05	2	1	1	FALSE	0.941632	Different residual variances, different MAF, no PC effect on genetic variance	Homogeneous variance	0.919821	Resid var 1 > resid var 2, MAF 1 < MAF 2
1000	5000	0.01	0.05	2	1	2	TRUE	0.958545	Different residual variances, different MAF, PC affects genetic variance	Homogeneous variance	0.975823	Resid var 1 > resid var 2, MAF 1 < MAF 2
1000	5000	0.01	0.05	2	1	2	FALSE	0.941632	Different residual variances, different MAF, no PC effect on genetic variance	Homogeneous variance	0.919821	Resid var 1 > resid var 2, MAF 1 < MAF 2
1000	5000	0.01	0.05	2	2	1	TRUE	0.984011	Equal residual variances, different MAF, PC affects genetic variance	Homogeneous variance	0.975213	Resid var 1 = resid var 2, MAF 1 < MAF 2
1000	5000	0.01	0.05	2	2	1	FALSE	1.00006	Equal residual variances, different MAF, no PC affect on genetic variance	Homogeneous variance	0.99609	Resid var 1 = resid var 2, MAF 1 < MAF 2
1000	5000	0.01	0.05	2	2	2	TRUE	0.984011	Equal residual variances, different MAF, PC affects genetic variance	Homogeneous variance	0.975213	Resid var 1 = resid var 2, MAF 1 < MAF 2
1000	5000	0.01	0.05	2	2	2	FALSE	1.00006	Equal residual variances, different MAF, no PC affect on genetic variance	Homogeneous variance	0.99609	Resid var 1 = resid var 2, MAF 1 < MAF 2
1000	5000	0.01	0.5	1	1	1	TRUE	0.976155	Equal residual variances, different MAF, PC affects genetic variance	Homogeneous variance	0.987609	Resid var 1 = resid var 2, MAF 1 < MAF 2
1000	5000	0.01	0.5	1	1	1	FALSE	1.00006	Equal residual variances, different MAF, no PC affect on genetic variance	Homogeneous variance	1.02772	Resid var 1 = resid var 2, MAF 1 < MAF 2
1000	5000	0.01	0.5	1	1	2	TRUE	0.976155	Equal residual variances, different MAF, PC affects genetic variance	Homogeneous variance	0.987609	Resid var 1 = resid var 2, MAF 1 < MAF 2
1000	5000	0.01	0.5	1	1	2	FALSE	1.00006	Equal residual variances, different MAF, no PC affect on genetic variance	Homogeneous variance	1.02772	Resid var 1 = resid var 2, MAF 1 < MAF 2
1000	5000	0.01	0.5	1	2	1	TRUE	1.00515	Different residual variances, different MAF, PC affects genetic variance	Homogeneous variance	1.03835	Resid var 1 < resid var 2, MAF 1 < MAF 2
1000	5000	0.01	0.5	1	2	1	FALSE	1.05609	Different residual variances, different MAF, no PC effect on genetic variance	Homogeneous variance	1.09508	Resid var 1 < resid var 2, MAF 1 < MAF 2
1000	5000	0.01	0.5	1	2	2	TRUE	1.00515	Different residual variances, different MAF, PC affects genetic variance	Homogeneous variance	1.03835	Resid var 1 < resid var 2, MAF 1 < MAF 2
1000	5000	0.01	0.5	1	2	2	FALSE	1.05609	Different residual variances, different MAF, no PC effect on genetic variance	Homogeneous variance	1.09508	Resid var 1 < resid var 2, MAF 1 < MAF 2
1000	5000	0.01	0.5	2	1	1	TRUE	0.948013	Different residual variances, different MAF, PC affects genetic variance	Homogeneous variance	0.963757	Resid var 1 > resid var 2, MAF 1 < MAF 2
1000	5000	0.01	0.5	2	1	1	FALSE	0.926808	Different residual variances, different MAF, no PC effect on genetic variance	Homogeneous variance	0.952722	Resid var 1 > resid var 2, MAF 1 < MAF 2
1000	5000	0.01	0.5	2	1	2	TRUE	0.948013	Different residual variances, different MAF, PC affects genetic variance	Homogeneous variance	0.963757	Resid var 1 > resid var 2, MAF 1 < MAF 2
1000	5000	0.01	0.5	2	1	2	FALSE	0.926808	Different residual variances, different MAF, no PC effect on genetic variance	Homogeneous variance	0.952722	Resid var 1 > resid var 2, MAF 1 < MAF 2
1000	5000	0.01	0.5	2	2	1	TRUE	0.979946	Equal residual variances, different MAF, PC affects genetic variance	Homogeneous variance	1.01135	Resid var 1 = resid var 2, MAF 1 < MAF 2
1000	5000	0.01	0.5	2	2	1	FALSE	1.00007	Equal residual variances, different MAF, no PC affect on genetic variance	Homogeneous variance	1.03948	Resid var 1 = resid var 2, MAF 1 < MAF 2
1000	5000	0.01	0.5	2	2	2	TRUE	0.979946	Equal residual variances, different MAF, PC affects genetic variance	Homogeneous variance	1.01135	Resid var 1 = resid var 2, MAF 1 < MAF 2
1000	5000	0.01	0.5	2	2	2	FALSE	1.00007	Equal residual variances, different MAF, no PC affect on genetic variance	Homogeneous variance	1.03948	Resid var 1 = resid var 2, MAF 1 < MAF 2
1000	5000	0.05	0.01	1	1	1	TRUE	1.04836	Equal residual variances, different MAF, PC affects genetic variance	Homogeneous variance	1.05623	Resid var 1 = resid var 2, MAF 1 > MAF 2
1000	5000	0.05	0.01	1	1	1	FALSE	0.999779	Equal residual variances, different MAF, no PC affect on genetic variance	Homogeneous variance	0.9637	Resid var 1 = resid var 2, MAF 1 > MAF 2
1000	5000	0.05	0.01	1	1	2	TRUE	1.04836	Equal residual variances, different MAF, PC affects genetic variance	Homogeneous variance	1.05623	Resid var 1 = resid var 2, MAF 1 > MAF 2
1000	5000	0.05	0.01	1	1	2	FALSE	0.999779	Equal residual variances, different MAF, no PC affect on genetic variance	Homogeneous variance	0.9637	Resid var 1 = resid var 2, MAF 1 > MAF 2
1000	5000	0.05	0.01	1	2	1	TRUE	0.989397	Different residual variances, different MAF, PC affects genetic variance	Homogeneous variance	0.985546	Resid var 1 < resid var 2, MAF 1 > MAF 2
1000	5000	0.05	0.01	1	2	1	FALSE	0.885743	Different residual variances, different MAF, no PC effect on genetic variance	Homogeneous variance	0.824853	Resid var 1 < resid var 2, MAF 1 > MAF 2
1000	5000	0.05	0.01	1	2	2	TRUE	0.989397	Different residual variances, different MAF, PC affects genetic variance	Homogeneous variance	0.985546	Resid var 1 < resid var 2, MAF 1 > MAF 2
1000	5000	0.05	0.01	1	2	2	FALSE	0.885743	Different residual variances, different MAF, no PC effect on genetic variance	Homogeneous variance	0.824853	Resid var 1 < resid var 2, MAF 1 > MAF 2
1000	5000	0.05	0.01	2	1	1	TRUE	1.1056	Different residual variances, different MAF, PC affects genetic variance	Homogeneous variance	1.10775	Resid var 1 > resid var 2, MAF 1 > MAF 2
1000	5000	0.05	0.01	2	1	1	FALSE	1.14878	Different residual variances, different MAF, no PC effect on genetic variance	Homogeneous variance	1.11971	Resid var 1 > resid var 2, MAF 1 > MAF 2
1000	5000	0.05	0.01	2	1	2	TRUE	1.1056	Different residual variances, different MAF, PC affects genetic variance	Homogeneous variance	1.10775	Resid var 1 > resid var 2, MAF 1 > MAF 2
1000	5000	0.05	0.01	2	1	2	FALSE	1.14878	Different residual variances, different MAF, no PC effect on genetic variance	Homogeneous variance	1.11971	Resid var 1 > resid var 2, MAF 1 > MAF 2
1000	5000	0.05	0.01	2	2	1	TRUE	1.04067	Equal residual variances, different MAF, PC affects genetic variance	Homogeneous variance	1.0234	Resid var 1 = resid var 2, MAF 1 > MAF 2
1000	5000	0.05	0.01	2	2	1	FALSE	0.999768	Equal residual variances, different MAF, no PC affect on genetic variance	Homogeneous variance	0.939637	Resid var 1 = resid var 2, MAF 1 > MAF 2
1000	5000	0.05	0.01	2	2	2	TRUE	1.04067	Equal residual variances, different MAF, PC affects genetic variance	Homogeneous variance	1.0234	Resid var 1 = resid var 2, MAF 1 > MAF 2
1000	5000	0.05	0.01	2	2	2	FALSE	0.999768	Equal residual variances, different MAF, no PC affect on genetic variance	Homogeneous variance	0.939637	Resid var 1 = resid var 2, MAF 1 > MAF 2
1000	5000	0.05	0.05	1	1	1	TRUE	1.00001	Equal MAF	Homogeneous variance	0.997152	Resid var 1 = resid var 2, MAF 1 = MAF 2
1000	5000	0.05	0.05	1	1	1	FALSE	0.999995	Equal MAF	Homogeneous variance	1.01514	Resid var 1 = resid var 2, MAF 1 = MAF 2
1000	5000	0.05	0.05	1	1	2	TRUE	1.00001	Equal MAF	Homogeneous variance	0.997152	Resid var 1 = resid var 2, MAF 1 = MAF 2
1000	5000	0.05	0.05	1	1	2	FALSE	0.999995	Equal MAF	Homogeneous variance	1.01514	Resid var 1 = resid var 2, MAF 1 = MAF 2
1000	5000	0.05	0.05	1	2	1	TRUE	1	Equal MAF	Homogeneous variance	0.999468	Resid var 1 < resid var 2, MAF 1 = MAF 2
1000	5000	0.05	0.05	1	2	1	FALSE	0.999974	Equal MAF	Homogeneous variance	0.971229	Resid var 1 < resid var 2, MAF 1 = MAF 2
1000	5000	0.05	0.05	1	2	2	TRUE	1	Equal MAF	Homogeneous variance	0.999468	Resid var 1 < resid var 2, MAF 1 = MAF 2
1000	5000	0.05	0.05	1	2	2	FALSE	0.999974	Equal MAF	Homogeneous variance	0.971229	Resid var 1 < resid var 2, MAF 1 = MAF 2
1000	5000	0.05	0.05	2	1	1	TRUE	1.00001	Equal MAF	Homogeneous variance	0.996488	Resid var 1 > resid var 2, MAF 1 = MAF 2
1000	5000	0.05	0.05	2	1	1	FALSE	1	Equal MAF	Homogeneous variance	0.9982	Resid var 1 > resid var 2, MAF 1 = MAF 2
1000	5000	0.05	0.05	2	1	2	TRUE	1.00001	Equal MAF	Homogeneous variance	0.996488	Resid var 1 > resid var 2, MAF 1 = MAF 2
1000	5000	0.05	0.05	2	1	2	FALSE	1	Equal MAF	Homogeneous variance	0.9982	Resid var 1 > resid var 2, MAF 1 = MAF 2
1000	5000	0.05	0.05	2	2	1	TRUE	1.00001	Equal MAF	Homogeneous variance	0.998775	Resid var 1 = resid var 2, MAF 1 = MAF 2
1000	5000	0.05	0.05	2	2	1	FALSE	0.999995	Equal MAF	Homogeneous variance	0.9757	Resid var 1 = resid var 2, MAF 1 = MAF 2
1000	5000	0.05	0.05	2	2	2	TRUE	1.00001	Equal MAF	Homogeneous variance	0.998775	Resid var 1 = resid var 2, MAF 1 = MAF 2
1000	5000	0.05	0.05	2	2	2	FALSE	0.999995	Equal MAF	Homogeneous variance	0.9757	Resid var 1 = resid var 2, MAF 1 = MAF 2
1000	5000	0.05	0.5	1	1	1	TRUE	0.980476	Equal residual variances, different MAF, PC affects genetic variance	Homogeneous variance	0.999443	Resid var 1 = resid var 2, MAF 1 < MAF 2
1000	5000	0.05	0.5	1	1	1	FALSE	1.00005	Equal residual variances, different MAF, no PC affect on genetic variance	Homogeneous variance	1.00067	Resid var 1 = resid var 2, MAF 1 < MAF 2
1000	5000	0.05	0.5	1	1	2	TRUE	0.980476	Equal residual variances, different MAF, PC affects genetic variance	Homogeneous variance	0.999443	Resid var 1 = resid var 2, MAF 1 < MAF 2
1000	5000	0.05	0.5	1	1	2	FALSE	1.00005	Equal residual variances, different MAF, no PC affect on genetic variance	Homogeneous variance	1.00067	Resid var 1 = resid var 2, MAF 1 < MAF 2
1000	5000	0.05	0.5	1	2	1	TRUE	1.00422	Different residual variances, different MAF, PC affects genetic variance	Homogeneous variance	1.0419	Resid var 1 < resid var 2, MAF 1 < MAF 2
1000	5000	0.05	0.5	1	2	1	FALSE	1.04594	Different residual variances, different MAF, no PC effect on genetic variance	Homogeneous variance	1.07844	Resid var 1 < resid var 2, MAF 1 < MAF 2
1000	5000	0.05	0.5	1	2	2	TRUE	1.00422	Different residual variances, different MAF, PC affects genetic variance	Homogeneous variance	1.0419	Resid var 1 < resid var 2, MAF 1 < MAF 2
1000	5000	0.05	0.5	1	2	2	FALSE	1.04594	Different residual variances, different MAF, no PC effect on genetic variance	Homogeneous variance	1.07844	Resid var 1 < resid var 2, MAF 1 < MAF 2
1000	5000	0.05	0.5	2	1	1	TRUE	0.957428	Different residual variances, different MAF, PC affects genetic variance	Homogeneous variance	0.978525	Resid var 1 > resid var 2, MAF 1 < MAF 2
1000	5000	0.05	0.5	2	1	1	FALSE	0.940057	Different residual variances, different MAF, no PC effect on genetic variance	Homogeneous variance	0.942946	Resid var 1 > resid var 2, MAF 1 < MAF 2
1000	5000	0.05	0.5	2	1	2	TRUE	0.957428	Different residual variances, different MAF, PC affects genetic variance	Homogeneous variance	0.978525	Resid var 1 > resid var 2, MAF 1 < MAF 2
1000	5000	0.05	0.5	2	1	2	FALSE	0.940057	Different residual variances, different MAF, no PC effect on genetic variance	Homogeneous variance	0.942946	Resid var 1 > resid var 2, MAF 1 < MAF 2
1000	5000	0.05	0.5	2	2	1	TRUE	0.98358	Equal residual variances, different MAF, PC affects genetic variance	Homogeneous variance	1.02256	Resid var 1 = resid var 2, MAF 1 < MAF 2
1000	5000	0.05	0.5	2	2	1	FALSE	1.00006	Equal residual variances, different MAF, no PC affect on genetic variance	Homogeneous variance	1.03063	Resid var 1 = resid var 2, MAF 1 < MAF 2
1000	5000	0.05	0.5	2	2	2	TRUE	0.98358	Equal residual variances, different MAF, PC affects genetic variance	Homogeneous variance	1.02256	Resid var 1 = resid var 2, MAF 1 < MAF 2
1000	5000	0.05	0.5	2	2	2	FALSE	1.00006	Equal residual variances, different MAF, no PC affect on genetic variance	Homogeneous variance	1.03063	Resid var 1 = resid var 2, MAF 1 < MAF 2
1000	5000	0.5	0.01	1	1	1	TRUE	1.09974	Equal residual variances, different MAF, PC affects genetic variance	Homogeneous variance	1.04728	Resid var 1 = resid var 2, MAF 1 > MAF 2
1000	5000	0.5	0.01	1	1	1	FALSE	0.999413	Equal residual variances, different MAF, no PC affect on genetic variance	Homogeneous variance	0.984592	Resid var 1 = resid var 2, MAF 1 > MAF 2
1000	5000	0.5	0.01	1	1	2	TRUE	1.09974	Equal residual variances, different MAF, PC affects genetic variance	Homogeneous variance	1.04728	Resid var 1 = resid var 2, MAF 1 > MAF 2
1000	5000	0.5	0.01	1	1	2	FALSE	0.999413	Equal residual variances, different MAF, no PC affect on genetic variance	Homogeneous variance	0.984592	Resid var 1 = resid var 2, MAF 1 > MAF 2
