# Supplementary material for: Variant-specific inflation factors for assessing population stratification at the phenotypic variance level
Source: Nat Commun. 2021 Jun 9;12:3506. doi: 10.1038/s41467-021-23655-2 (PMC8190158; doi:10.1038/s41467-021-23655-2)
Supplement: Supplementary file 6 — Source Data [file 41467_2021_23655_MOESM6_ESM.zip › Figure_4.xls]

## Sheet: dat_long
trait	analysis_model	SNPset	lambda	analysis
HGB	Homogeneous_variance	Deflated	0.942384	Homogeneous_variance
HGB	Homogeneous_variance	Inflated	1.09469	Homogeneous_variance
HGB	Homogeneous_variance	Approx. no inflation	1.05274	Homogeneous_variance
HGB	Homogeneous_variance	All variants	0.9883	Homogeneous_variance
BMI	Homogeneous_variance	Deflated	0.920934	Homogeneous_variance
BMI	Homogeneous_variance	Inflated	1.10193	Homogeneous_variance
BMI	Homogeneous_variance	Approx. no inflation	1.06422	Homogeneous_variance
BMI	Homogeneous_variance	All variants	0.978274	Homogeneous_variance
HGB	Completely_stratified_indep	Deflated	0.999287	Completely_stratified_indep
HGB	Completely_stratified_indep	Inflated	1.00367	Completely_stratified_indep
HGB	Completely_stratified_indep	Approx. no inflation	1.01001	Completely_stratified_indep
HGB	Completely_stratified_indep	All variants	1.00108	Completely_stratified_indep
BMI	Completely_stratified_indep	Deflated	0.998915	Completely_stratified_indep
BMI	Completely_stratified_indep	Inflated	1.00504	Completely_stratified_indep
BMI	Completely_stratified_indep	Approx. no inflation	1.03104	Completely_stratified_indep
BMI	Completely_stratified_indep	All variants	1.00262	Completely_stratified_indep
HGB	MetaCor	Deflated	0.998596	MetaCor
HGB	MetaCor	Inflated	1.00121	MetaCor
HGB	MetaCor	Approx. no inflation	1.00413	MetaCor
HGB	MetaCor	All variants	0.999618	MetaCor
BMI	MetaCor	Deflated	0.997925	MetaCor
BMI	MetaCor	Inflated	1.00179	MetaCor
BMI	MetaCor	Approx. no inflation	1.02277	MetaCor
BMI	MetaCor	All variants	1.00049	MetaCor
HGB	Stratified_variance	Deflated	0.987324	Stratified_variance
HGB	Stratified_variance	Inflated	1.01527	Stratified_variance
HGB	Stratified_variance	Approx. no inflation	1.01939	Stratified_variance
HGB	Stratified_variance	All variants	0.996892	Stratified_variance
BMI	Stratified_variance	Deflated	0.95629	Stratified_variance
BMI	Stratified_variance	Inflated	1.06084	Stratified_variance
BMI	Stratified_variance	Approx. no inflation	1.04836	Stratified_variance
BMI	Stratified_variance	All variants	0.991166	Stratified_variance
