# Supplementary material for: Variant-specific inflation factors for assessing population stratification at the phenotypic variance level
Source: Nat Commun. 2021 Jun 9;12:3506. doi: 10.1038/s41467-021-23655-2 (PMC8190158; doi:10.1038/s41467-021-23655-2)
Supplement: Supplementary file 6 — Source Data [file 41467_2021_23655_MOESM6_ESM.zip › Figure_5.xls]

## Sheet: dat_long
unit	trait	Variance_component	Estimate
Amish_European_American	HGB	Residual variance component	0.749531
Amish_European_American	HGB	Genetic variance component	0.801474
FHS_European_American	HGB	Residual variance component	0.961672
FHS_European_American	HGB	Genetic variance component	0.706332
JHS_African_American	HGB	Residual variance component	0.971209
JHS_African_American	HGB	Genetic variance component	0.690015
Amish_European_American	BMI	Residual variance component	3.55961
Amish_European_American	BMI	Genetic variance component	4.03059
CFS_African_American	BMI	Residual variance component	6.20962
CFS_African_American	BMI	Genetic variance component	3.89772
CFS_European_American	BMI	Residual variance component	5.5408
CFS_European_American	BMI	Genetic variance component	7.50937
COPDGene_African_American	BMI	Residual variance component	5.81526
COPDGene_African_American	BMI	Genetic variance component	2.12046
COPDGene_European_American	BMI	Residual variance component	5.63837
COPDGene_European_American	BMI	Genetic variance component	0
CRA_Costa_Rican	BMI	Residual variance component	3.00872
CRA_Costa_Rican	BMI	Genetic variance component	2.3237
FHS_European_American	BMI	Residual variance component	3.28885
FHS_European_American	BMI	Genetic variance component	4.22396
JHS_African_American	BMI	Residual variance component	4.28159
JHS_African_American	BMI	Genetic variance component	1.27958
